# Supplementary material for: Transcriptome reprogramming and myeloid skewing in haematopoietic stem and progenitor cells in systemic lupus erythematosus
Source: Ann Rheum Dis. 2019 Nov 28;79(2):242–53. doi: 10.1136/annrheumdis-2019-215782 (PMC7025734; doi:10.1136/annrheumdis-2019-215782)
Supplement: Supplementary data [file annrheumdis-2019-215782supp004.xlsx]

## Sheet: GO_KEGG_enrichment
'Sle.Female patients vs Healthy.Female donors' :
NAME	SIZE	ES	NES	NOM p-val	FDR q-val	FWER p-val	RANK AT MAX
RSRFC4_01	187	-0.59416	-1.29427	0.0542035	0.259876	1	1904
GO_REGULATION_OF_ESTABLISHMENT_OR_MAINTENANCE_OF_CELL_POLARITY	21	-0.756899	-1.29437	0.124077	0.259824	1	1026
GO_GLIOGENESIS	139	-0.607746	-1.29577	0.0569832	0.259431	1	2103
GO_DEVELOPMENTAL_CELL_GROWTH	64	-0.656617	-1.29464	0.101023	0.259409	1	2727
GO_POSITIVE_REGULATION_OF_I_KAPPAB_KINASE_NF_KAPPAB_SIGNALING	173	-0.602457	-1.29571	0.0462555	0.25936	1	2286
GO_POSITIVE_REGULATION_OF_NEURON_PROJECTION_DEVELOPMENT	210	-0.597022	-1.29569	0.0387513	0.259214	1	2144
GO_NEGATIVE_REGULATION_OF_MUSCLE_TISSUE_DEVELOPMENT	26	-0.740289	-1.29561	0.104585	0.259211	1	2404
CEBP_01	208	-0.590757	-1.29556	0.0349345	0.259135	1	2229
GO_ZYMOGEN_ACTIVATION	97	-0.62551	-1.29498	0.0843373	0.259052	1	2324
GO_REGULATION_OF_CGMP_METABOLIC_PROCESS	18	-0.77684	-1.29516	0.11611	0.259037	1	1851
GO_AMINO_SUGAR_METABOLIC_PROCESS	37	-0.702124	-1.29493	0.107735	0.258971	1	2600
GO_LIPOPOLYSACCHARIDE_BINDING	17	-0.762747	-1.29546	0.139144	0.258969	1	2174
GO_EMBRYONIC_ORGAN_MORPHOGENESIS	205	-0.594294	-1.29556	0.0440387	0.258941	1	1307
GO_HOMOPHILIC_CELL_ADHESION_VIA_PLASMA_MEMBRANE_ADHESION_MOLECULES	101	-0.623724	-1.29538	0.0711744	0.25894	1	1518
GO_CELLULAR_RESPONSE_TO_PEPTIDE	233	-0.586922	-1.29513	0.0348205	0.258898	1	1885
GO_NEGATIVE_REGULATION_OF_TRANSFORMING_GROWTH_FACTOR_BETA_RECEPTOR_SIGNALING_PATHWAY	60	-0.653308	-1.29614	0.114137	0.258837	1	2202
GO_RESPONSE_TO_PROSTAGLANDIN_E	24	-0.744578	-1.29534	0.114659	0.258833	1	1879
NKX61_01	176	-0.600818	-1.29634	0.0363436	0.258775	1	1849
GO_INTERMEDIATE_FILAMENT_BASED_PROCESS	28	-0.72258	-1.29626	0.118477	0.258758	1	1521
GO_INSULIN_RECEPTOR_BINDING	29	-0.727141	-1.297	0.110638	0.25864	1	1024
GO_POSITIVE_REGULATION_OF_PROTEIN_SERINE_THREONINE_KINASE_ACTIVITY	261	-0.591385	-1.2965	0.0384615	0.258606	1	2818
GO_CELLULAR_RESPONSE_TO_REACTIVE_OXYGEN_SPECIES	95	-0.630141	-1.29728	0.0831296	0.258589	1	1832
GO_NEGATIVE_REGULATION_OF_STEM_CELL_DIFFERENTIATION	28	-0.720825	-1.29663	0.135642	0.258504	1	2845
GO_REGULATION_OF_VASCULAR_PERMEABILITY	28	-0.734914	-1.29757	0.107914	0.258499	1	1741
NKX22_01	141	-0.610295	-1.29698	0.0629291	0.258498	1	2872
GO_REGULATION_OF_ORGAN_MORPHOGENESIS	207	-0.593748	-1.2975	0.0452586	0.25848	1	1761
GO_REGULATION_OF_PROTEIN_HOMOOLIGOMERIZATION	15	-0.79421	-1.29725	0.125382	0.258471	1	609
GO_POSITIVE_REGULATION_OF_MULTI_ORGANISM_PROCESS	137	-0.618622	-1.29744	0.0542986	0.258427	1	453
GO_IRE1_MEDIATED_UNFOLDED_PROTEIN_RESPONSE	54	-0.672361	-1.29719	0.0853018	0.258427	1	1896
GO_VASCULAR_PROCESS_IN_CIRCULATORY_SYSTEM	130	-0.615475	-1.29697	0.0598592	0.258316	1	2698
GO_REGULATION_OF_PROTEIN_SECRETION	316	-0.586789	-1.29696	0.019833	0.258158	1	2731
GO_POSITIVE_REGULATION_OF_MYELOID_LEUKOCYTE_DIFFERENTIATION	41	-0.681009	-1.2969	0.132432	0.258098	1	1893
PAX3_B	76	-0.647067	-1.29869	0.0786517	0.258069	1	1322
GO_MUSCLE_TISSUE_DEVELOPMENT	206	-0.593742	-1.2992	0.0342246	0.258031	1	1907
GO_ENDOSOMAL_PART	395	-0.585483	-1.29879	0.0215606	0.258009	1	2630
GO_VACUOLE_ORGANIZATION	156	-0.607875	-1.29788	0.0698985	0.257971	1	2956
GO_POSITIVE_REGULATION_OF_HEART_RATE	17	-0.778628	-1.29797	0.110769	0.257956	1	2523
GO_MANNOSE_BINDING	15	-0.785097	-1.29865	0.128931	0.257955	1	413
GO_REGULATION_OF_THYMOCYTE_AGGREGATION	22	-0.738247	-1.29916	0.142857	0.25793	1	1160
GO_REGULATION_OF_MUSCLE_ADAPTATION	56	-0.662822	-1.2991	0.0843215	0.257875	1	1516
GO_PODOSOME	23	-0.759422	-1.29902	0.090776	0.257852	1	2996
GO_SARCOPLASM	58	-0.662211	-1.29862	0.102433	0.257819	1	2578
GO_NEGATIVE_REGULATION_OF_RESPONSE_TO_WOUNDING	127	-0.61646	-1.29898	0.0546968	0.257744	1	1566
GO_METANEPHROS_DEVELOPMENT	58	-0.67464	-1.29861	0.0879265	0.257652	1	1202
GO_REGULATION_OF_INSULIN_LIKE_GROWTH_FACTOR_RECEPTOR_SIGNALING_PATHWAY	17	-0.76986	-1.29858	0.141757	0.257533	1	2888
GO_REGULATION_OF_MEMBRANE_POTENTIAL	275	-0.588706	-1.29855	0.0344468	0.257405	1	2032
KEGG_REGULATION_OF_AUTOPHAGY	20	-0.758301	-1.29841	0.0981308	0.257343	1	1956
GO_INOSITOL_PHOSPHATE_METABOLIC_PROCESS	54	-0.668168	-1.29832	0.0982143	0.257334	1	579
GO_POSITIVE_REGULATION_OF_CD4_POSITIVE_ALPHA_BETA_T_CELL_ACTIVATION	25	-0.734014	-1.2985	0.128799	0.257306	1	1788
GO_NEGATIVE_REGULATION_OF_LYASE_ACTIVITY	20	-0.75711	-1.30012	0.122939	0.256134	1	1576
SOX9_B1	204	-0.598436	-1.3013	0.0411701	0.255285	1	2080
GO_REGULATION_OF_PROTEIN_COMPLEX_ASSEMBLY	328	-0.591047	-1.30123	0.01875	0.255245	1	2202
GO_LYSOSOMAL_TRANSPORT	64	-0.655101	-1.30122	0.0932312	0.255082	1	538
CEBPA_01	192	-0.602155	-1.30153	0.0497788	0.254956	1	2327
NFY_Q6_01	233	-0.597565	-1.30121	0.0290011	0.25491	1	806
GO_CHONDROITIN_SULFATE_PROTEOGLYCAN_BIOSYNTHETIC_PROCESS	26	-0.73662	-1.30085	0.124633	0.254895	1	363
GO_PROTEIN_SERINE_THREONINE_TYROSINE_KINASE_ACTIVITY	38	-0.699253	-1.30104	0.108696	0.254872	1	1805
GO_ENDOMEMBRANE_SYSTEM_ORGANIZATION	441	-0.582163	-1.30079	0.0184995	0.254813	1	2324
GO_NEGATIVE_REGULATION_OF_LEUKOCYTE_MEDIATED_IMMUNITY	42	-0.696329	-1.30098	0.112466	0.254806	1	2102
HSF2_01	194	-0.594822	-1.30171	0.0482833	0.254744	1	2763
E47_01	207	-0.595355	-1.3012	0.039173	0.254727	1	2249
GO_CELL_ACTIVATION_INVOLVED_IN_IMMUNE_RESPONSE	112	-0.620423	-1.30187	0.063981	0.254584	1	1377
GO_CILIARY_TRANSITION_ZONE	24	0.694872	1.40342	0.0526316	0.254309	1	4751
GO_NCRNA_3_END_PROCESSING	20	0.724764	1.40335	0.0810811	0.253489	1	3410
GO_STRUCTURE_SPECIFIC_DNA_BINDING	102	0.5486	1.40462	0.0137931	0.253192	1	3631
GO_RIBOSOME_ASSEMBLY	49	0.61861	1.39985	0.0546218	0.253058	1	4174
GO_PTERIDINE_CONTAINING_COMPOUND_BIOSYNTHETIC_PROCESS	17	0.74056	1.40314	0.0851648	0.252885	1	3051
PBX1_01	192	-0.606453	-1.30286	0.0339912	0.252693	1	1332
GO_HETEROTYPIC_CELL_CELL_ADHESION	26	-0.735648	-1.30279	0.11976	0.252674	1	2054
GO_ASPARTATE_FAMILY_AMINO_ACID_METABOLIC_PROCESS	51	0.621625	1.40306	0.0373832	0.252094	1	1441
GO_OXIDOREDUCTASE_ACTIVITY_ACTING_ON_A_HEME_GROUP_OF_DONORS	20	0.71964	1.40098	0.0958466	0.252093	1	4262
GO_MITOCHONDRIAL_PROTEIN_COMPLEX	126	0.54167	1.40285	0.0142857	0.251607	1	4081
VDR_Q3	182	-0.609224	-1.30382	0.0361842	0.251487	1	2035
RYTGCNWTGGNR_UNKNOWN	96	-0.636106	-1.30376	0.0642093	0.251436	1	2148
GO_CELLULAR_AMINO_ACID_METABOLIC_PROCESS	287	0.478481	1.40243	0	0.251383	1	2758
GO_NEGATIVE_REGULATION_OF_CELL_DIFFERENTIATION	476	-0.58084	-1.30371	0.0112474	0.251375	1	1558
GO_REGULATION_OF_CELLULAR_KETONE_METABOLIC_PROCESS	143	-0.610413	-1.30356	0.0522134	0.251317	1	1329
GO_CYCLIC_NUCLEOTIDE_METABOLIC_PROCESS	46	-0.688384	-1.30371	0.0880759	0.251191	1	1326
GO_ANAPHASE_PROMOTING_COMPLEX	20	0.729321	1.40199	0.0802292	0.251155	1	3583
GO_REGULATION_OF_CARDIAC_CONDUCTION	60	-0.657768	-1.30433	0.0808729	0.250922	1	2612
GO_ORGAN_GROWTH	51	-0.680274	-1.30452	0.106267	0.250889	1	2364
GO_HINDBRAIN_DEVELOPMENT	106	-0.632386	-1.30431	0.055355	0.250792	1	1174
GO_PROTEIN_POLYMERIZATION	61	-0.663541	-1.30447	0.0957711	0.250771	1	2277
GCCNNNWTAAR_UNKNOWN	125	-0.616139	-1.30427	0.0581528	0.250691	1	1485
GO_EPITHELIAL_CELL_PROLIFERATION	76	-0.645679	-1.30489	0.0697385	0.250209	1	1392
GO_POSITIVE_REGULATION_OF_T_CELL_MEDIATED_CYTOTOXICITY	15	-0.795675	-1.3055	0.129747	0.24926	1	1788
GO_REGULATION_OF_CELL_MATRIX_ADHESION	82	-0.642001	-1.30546	0.0823096	0.249145	1	2662
OCT1_06	201	-0.599077	-1.30579	0.0406593	0.248819	1	2155
GO_GASTRULATION	129	-0.615384	-1.30601	0.0642202	0.248717	1	2263
GO_GLIAL_CELL_DIFFERENTIATION	106	-0.624882	-1.306	0.0606061	0.248528	1	1734
GO_PROTEIN_LOCALIZATION_TO_LYSOSOME	17	0.755067	1.40782	0.085443	0.24851	1	3232
GO_BILE_ACID_BIOSYNTHETIC_PROCESS	16	0.768161	1.40877	0.0670391	0.24783	1	1454
GO_CORE_PROMOTER_BINDING	126	-0.620063	-1.30664	0.0582072	0.24749	1	1853
GO_B_CELL_PROLIFERATION	20	-0.769219	-1.30687	0.104948	0.247159	1	1606
GO_DNA_POLYMERASE_ACTIVITY	33	0.669459	1.41913	0.0565371	0.246822	1	2868
GO_NUCLEOSIDE_TRIPHOSPHATE_BIOSYNTHETIC_PROCESS	54	0.608945	1.42092	0.034632	0.24649	1	3573
GO_PSEUDOURIDINE_SYNTHESIS	17	0.748857	1.4129	0.0782609	0.246295	1	2771
GO_ERROR_PRONE_TRANSLESION_SYNTHESIS	19	0.745328	1.414	0.0914634	0.246196	1	3787
GO_FIBRINOLYSIS	16	-0.775894	-1.30749	0.129969	0.245973	1	337
GO_FATTY_ACID_TRANSPORT	45	0.635434	1.41908	0.0583658	0.245903	1	492
GO_REGULATION_OF_GENE_EXPRESSION_EPIGENETIC	187	0.520117	1.41212	0.0107527	0.245767	1	1979
GO_WALKING_BEHAVIOR	22	0.719136	1.4149	0.0859873	0.245567	1	818
GO_MEIOTIC_CELL_CYCLE_PROCESS	119	0.539961	1.41277	0.00662252	0.24552	1	2023
GO_SMALL_RIBOSOMAL_SUBUNIT	67	0.594311	1.41658	0.0242718	0.245499	1	3028
GO_NUCLEOBASE_BIOSYNTHETIC_PROCESS	18	0.742355	1.42091	0.0791789	0.245463	1	3344
GO_STRAND_DISPLACEMENT	26	0.702025	1.41713	0.0866667	0.245408	1	3224
KEGG_ONE_CARBON_POOL_BY_FOLATE	16	0.766269	1.41071	0.070028	0.245396	1	3935
GO_MITOCHONDRIAL_MEMBRANE_PART	154	0.519404	1.41395	0.0103093	0.245292	1	4434
GO_SNRNA_PROCESSING	21	0.711334	1.41617	0.0945122	0.245214	1	3811
GO_NCRNA_TRANSCRIPTION	81	0.566146	1.41133	0.0271739	0.245211	1	3977
GO_MONOCARBOXYLIC_ACID_TRANSPORT	91	0.565022	1.41899	0.0124224	0.245038	1	736
GO_S_ACYLTRANSFERASE_ACTIVITY	27	0.687567	1.42067	0.090301	0.245035	1	4112
GO_REGULATION_OF_MEMBRANE_PROTEIN_ECTODOMAIN_PROTEOLYSIS	21	-0.741971	-1.30802	0.10279	0.244969	1	1814
GO_CLEAVAGE_INVOLVED_IN_RRNA_PROCESSING	19	0.724274	1.41572	0.0771513	0.244965	1	3811
GO_REGULATION_OF_SYSTEMIC_ARTERIAL_BLOOD_PRESSURE_BY_RENIN_ANGIOTENSIN	18	0.759971	1.41847	0.0764706	0.244961	1	152
GO_CONDENSED_CHROMOSOME	177	0.504921	1.41206	0.0108696	0.244923	1	3686
GO_POSITIVE_REGULATION_OF_LYASE_ACTIVITY	39	-0.705056	-1.30844	0.105485	0.244835	1	2010
TTTNNANAGCYR_UNKNOWN	105	0.556853	1.41812	0.00714286	0.244659	1	1221
GO_REGULATION_OF_CYTOSOLIC_CALCIUM_ION_CONCENTRATION	155	-0.618771	-1.30844	0.0501672	0.244643	1	2394
GO_REGULATION_OF_ESTABLISHMENT_OF_PLANAR_POLARITY	106	-0.636752	-1.30828	0.0523256	0.244595	1	1556
GO_POSITIVE_REGULATION_OF_PEPTIDYL_TYROSINE_PHOSPHORYLATION	133	-0.614545	-1.3084	0.0483314	0.244514	1	2081
GO_REGULATION_OF_INTERLEUKIN_12_PRODUCTION	48	-0.684002	-1.30885	0.0992063	0.244127	1	2025
GO_BONE_REMODELING	31	-0.711406	-1.30938	0.11641	0.243484	1	2140
GO_NEGATIVE_REGULATION_OF_KINASE_ACTIVITY	219	-0.602017	-1.3093	0.0295671	0.243476	1	2055
GO_POSITIVE_REGULATION_OF_ALPHA_BETA_T_CELL_DIFFERENTIATION	33	-0.718235	-1.30923	0.100139	0.243466	1	1788
GO_REGULATION_OF_ION_TRANSPORT	472	-0.583749	-1.30957	0.0152594	0.243411	1	2133
GO_CELLULAR_RESPONSE_TO_FATTY_ACID	47	-0.692421	-1.30966	0.082768	0.243407	1	1808
GO_LYMPHOCYTE_MEDIATED_IMMUNITY	100	-0.6374	-1.31034	0.0688019	0.24327	1	1486
GO_EMBRYONIC_HINDLIMB_MORPHOGENESIS	21	-0.773146	-1.30956	0.106782	0.243249	1	917
GO_METAL_ION_TRANSMEMBRANE_TRANSPORTER_ACTIVITY	301	-0.592309	-1.30993	0.0218978	0.243201	1	2052
GO_INORGANIC_ION_TRANSMEMBRANE_TRANSPORT	431	-0.586023	-1.31029	0.0121827	0.243176	1	2177
KEGG_GLYCOSAMINOGLYCAN_BIOSYNTHESIS_CHONDROITIN_SULFATE	21	-0.751538	-1.31047	0.123529	0.243163	1	2317
GO_ACTIN_NUCLEATION	23	-0.758393	-1.31014	0.110606	0.243082	1	166
GO_REGULATION_OF_EARLY_ENDOSOME_TO_LATE_ENDOSOME_TRANSPORT	16	-0.801954	-1.31027	0.102719	0.243041	1	2711
GO_LAMELLIPODIUM_ORGANIZATION	35	-0.715546	-1.30992	0.0937063	0.243023	1	2577
GO_RENAL_SYSTEM_VASCULATURE_DEVELOPMENT	16	-0.788011	-1.31074	0.126348	0.24299	1	1186
GO_NEGATIVE_REGULATION_OF_PROTEIN_TYROSINE_KINASE_ACTIVITY	18	-0.771221	-1.31011	0.125	0.24296	1	1612
GO_NEGATIVE_REGULATION_OF_INTRACELLULAR_SIGNAL_TRANSDUCTION	382	-0.586733	-1.31072	0.0184995	0.242841	1	1713
GO_REGULATION_OF_CARDIAC_MUSCLE_CELL_PROLIFERATION	18	-0.769009	-1.31107	0.109445	0.24242	1	2404
GO_DNA_RECOMBINATION	188	0.515694	1.42393	0.0107527	0.242012	1	2098
GO_REGULATION_OF_CIRCADIAN_RHYTHM	85	-0.65142	-1.3114	0.0771114	0.241867	1	1425
GO_GLYOXYLATE_METABOLIC_PROCESS	23	0.710816	1.42476	0.071875	0.241409	1	3757
GO_MESENCHYME_DEVELOPMENT	135	-0.618222	-1.31241	0.0537757	0.240834	1	2223
GO_POSITIVE_REGULATION_OF_GLUCOSE_TRANSPORT	34	-0.716044	-1.31312	0.112483	0.240823	1	938
GO_EMBRYONIC_ORGAN_DEVELOPMENT	314	-0.590447	-1.31322	0.0280374	0.240816	1	2397
GO_STEM_CELL_DIFFERENTIATION	141	-0.620953	-1.31252	0.043673	0.240807	1	2223
TITF1_Q3	186	-0.603933	-1.31197	0.0449069	0.240802	1	1872
GO_NEGATIVE_REGULATION_OF_CELL_MORPHOGENESIS_INVOLVED_IN_DIFFERENTIATION	100	-0.63235	-1.31279	0.0687575	0.240791	1	2248
GO_SECONDARY_ACTIVE_TRANSMEMBRANE_TRANSPORTER_ACTIVITY	169	-0.609355	-1.31236	0.0469432	0.240752	1	1809
GO_MUSCLE_CELL_CELLULAR_HOMEOSTASIS	17	-0.77079	-1.31309	0.113323	0.240705	1	2428
GO_POSITIVE_REGULATION_OF_DNA_RECOMBINATION	16	-0.797454	-1.31265	0.124606	0.240699	1	1606
GO_LIGASE_ACTIVITY_FORMING_CARBON_SULFUR_BONDS	37	0.648456	1.42572	0.0559441	0.240688	1	492
GO_NEURON_MIGRATION	79	-0.65059	-1.31293	0.0733496	0.240665	1	1307
GO_INTRAMOLECULAR_OXIDOREDUCTASE_ACTIVITY_TRANSPOSING_S_S_BONDS	19	-0.773463	-1.31279	0.111111	0.240605	1	434
GO_ECTODERM_DEVELOPMENT	16	-0.779397	-1.31236	0.136076	0.24056	1	1218
GO_NEGATIVE_REGULATION_OF_AXON_EXTENSION	34	-0.730917	-1.31307	0.0777626	0.240537	1	1628
GO_PROTEIN_LOCALIZATION_TO_CYTOSKELETON	28	-0.733737	-1.31222	0.106944	0.240451	1	685
GO_PURINERGIC_RECEPTOR_SIGNALING_PATHWAY	26	-0.738174	-1.31236	0.125182	0.24037	1	1648
GO_SMN_SM_PROTEIN_COMPLEX	15	0.786197	1.42655	0.084058	0.240268	1	2278
GO_ENDONUCLEASE_ACTIVITY_ACTIVE_WITH_EITHER_RIBO_OR_DEOXYRIBONUCLEIC_ACIDS_AND_PRODUCING_3_PHOSPHOMONOESTERS	16	0.77351	1.42712	0.0641026	0.240205	1	2437
PAX3_01	15	-0.783312	-1.31362	0.125407	0.240133	1	610
GO_REGULATION_OF_NUCLEOTIDE_CATABOLIC_PROCESS	32	-0.71824	-1.31374	0.104972	0.240066	1	430
GO_DORSAL_VENTRAL_AXIS_SPECIFICATION	19	-0.77669	-1.31388	0.0949464	0.239956	1	757
NFAT_Q6	197	-0.607036	-1.31416	0.0338798	0.239714	1	1715
GO_MORPHOGENESIS_OF_EMBRYONIC_EPITHELIUM	110	-0.625314	-1.31414	0.0658049	0.239556	1	1307
GO_POSITIVE_REGULATION_OF_DEPHOSPHORYLATION	42	-0.706261	-1.31529	0.0868966	0.238156	1	1298
GO_REGULATION_OF_METAL_ION_TRANSPORT	269	-0.600291	-1.31521	0.0252366	0.238154	1	2133
GO_KIDNEY_MORPHOGENESIS	62	-0.667909	-1.31517	0.0870114	0.238058	1	1202
GO_CALCIUM_ION_IMPORT_INTO_CYTOSOL	35	-0.710955	-1.31513	0.0933522	0.237941	1	2177
COREBINDINGFACTOR_Q6	232	-0.603223	-1.31505	0.0323276	0.237924	1	1491
HFH1_01	195	-0.609255	-1.31553	0.0317287	0.237809	1	2681
GO_INNATE_IMMUNE_RESPONSE	468	-0.582789	-1.31579	0.01222	0.237437	1	2132
GO_TERMINATION_OF_RNA_POLYMERASE_II_TRANSCRIPTION	61	0.605479	1.42937	0.0386473	0.237396	1	4038
GO_POSITIVE_REGULATION_OF_PROTEIN_LOCALIZATION_TO_CELL_PERIPHERY	33	-0.735078	-1.31604	0.0690122	0.237099	1	755
GO_REGULATION_OF_INTERLEUKIN_13_PRODUCTION	15	-0.797706	-1.31662	0.132824	0.236434	1	2226
GO_REGULATION_OF_LIPASE_ACTIVITY	70	-0.662601	-1.31659	0.0721519	0.236287	1	1636
KEGG_PROSTATE_CANCER	85	-0.654844	-1.31654	0.0700483	0.236198	1	2731
PAX6_01	84	-0.653923	-1.31711	0.0697674	0.235521	1	1642
GO_SENSORY_ORGAN_DEVELOPMENT	373	-0.593665	-1.31765	0.0194872	0.234498	1	2597
GO_FAT_CELL_DIFFERENTIATION	92	-0.637683	-1.31786	0.0700483	0.234198	1	2872
GO_SYNAPTIC_MEMBRANE	185	-0.611893	-1.31815	0.0381264	0.233788	1	2584
GO_SUGAR_TRANSMEMBRANE_TRANSPORTER_ACTIVITY	28	-0.741275	-1.31831	0.0880231	0.233602	1	183
GO_CYCLIC_NUCLEOTIDE_PHOSPHODIESTERASE_ACTIVITY	24	-0.7597	-1.31841	0.0994318	0.233579	1	2621
GO_REGULATION_OF_CYTOSKELETON_ORGANIZATION	456	-0.590932	-1.31886	0.0112016	0.23342	1	1973
GO_CHROMOSOME_CONDENSATION	23	0.726027	1.43207	0.0405405	0.233413	1	2799
NFKB_Q6_01	204	-0.604814	-1.31899	0.040349	0.233325	1	2157
NKX25_01	93	-0.643571	-1.31884	0.0549582	0.233268	1	1230
GO_REGULATION_OF_VASCULATURE_DEVELOPMENT	197	-0.608201	-1.3192	0.0301399	0.233222	1	1745
GO_CELL_LEADING_EDGE	320	-0.600469	-1.31879	0.0198123	0.2332	1	2582
GO_MESODERM_DEVELOPMENT	94	-0.646074	-1.31916	0.0580411	0.233133	1	2597
GO_GLUCURONOSYLTRANSFERASE_ACTIVITY	16	-0.792709	-1.31874	0.0941915	0.23312	1	1757
GO_ENDORIBONUCLEASE_ACTIVITY_PRODUCING_5_PHOSPHOMONOESTERS	26	0.697359	1.43285	0.0620915	0.233107	1	3003
GO_AXONAL_GROWTH_CONE	18	-0.778898	-1.31937	0.103343	0.233021	1	2103
GO_TOLL_LIKE_RECEPTOR_4_SIGNALING_PATHWAY	15	-0.800684	-1.32052	0.119122	0.232923	1	2174
SMAD3_Q6	183	-0.615855	-1.32046	0.0359869	0.232858	1	2846
GO_SUBSTRATE_DEPENDENT_CELL_MIGRATION	24	-0.75887	-1.32083	0.0926966	0.232804	1	1092
GO_NEPHRON_DEVELOPMENT	91	-0.650625	-1.32094	0.0608272	0.232763	1	1202
GO_REGULATION_OF_PHOSPHOLIPASE_ACTIVITY	56	-0.666968	-1.32079	0.09601	0.232698	1	1636
GO_CELL_CELL_ADHESION_VIA_PLASMA_MEMBRANE_ADHESION_MOLECULES	135	-0.624196	-1.32045	0.0385488	0.232676	1	1828
GO_NEGATIVE_REGULATION_OF_CALCIUM_ION_TRANSPORT_INTO_CYTOSOL	16	-0.776817	-1.32076	0.110106	0.232556	1	2049
GO_REGULATION_OF_MUSCLE_CELL_APOPTOTIC_PROCESS	33	-0.720421	-1.32043	0.0901288	0.232519	1	2170
GO_EMBRYONIC_PLACENTA_MORPHOGENESIS	18	-0.779366	-1.32118	0.0911901	0.232455	1	1578
GO_ENDOCYTOSIS	439	-0.593645	-1.32037	0.0153061	0.232438	1	2546
GO_REGULATION_OF_STEROID_METABOLIC_PROCESS	61	-0.672642	-1.32007	0.0866834	0.232314	1	1329
GO_POSITIVE_REGULATION_OF_TRANSCRIPTION_FACTOR_IMPORT_INTO_NUCLEUS	46	-0.696202	-1.32036	0.0868421	0.232277	1	1538
GO_NEGATIVE_REGULATION_OF_SMOOTH_MUSCLE_CELL_MIGRATION	16	-0.799795	-1.3214	0.105431	0.232194	1	1832
GO_NEGATIVE_REGULATION_OF_MUSCLE_CONTRACTION	20	-0.77917	-1.32004	0.102848	0.232188	1	1656
AP4_01	214	-0.612439	-1.31984	0.0342246	0.232186	1	2899
GO_POSITIVE_REGULATION_OF_COAGULATION	20	-0.77725	-1.32023	0.0927052	0.232166	1	2459
GO_REGULATION_OF_ACTIN_FILAMENT_BASED_MOVEMENT	29	-0.729836	-1.31997	0.0950413	0.232136	1	1892
GO_GLUTAMATE_RECEPTOR_BINDING	34	-0.708545	-1.32035	0.104418	0.232113	1	1839
GO_REGULATION_OF_LIPOPOLYSACCHARIDE_MEDIATED_SIGNALING_PATHWAY	15	-0.800488	-1.32177	0.1051	0.231758	1	1939
GO_FC_RECEPTOR_SIGNALING_PATHWAY	182	-0.612814	-1.32257	0.0286976	0.23173	1	2024
STAT6_01	205	-0.608839	-1.32249	0.0322581	0.231726	1	1923
AAAYRNCTG_UNKNOWN	314	-0.598175	-1.32245	0.0271399	0.231622	1	2301
GO_ERBB_SIGNALING_PATHWAY	73	-0.655009	-1.32176	0.067402	0.231576	1	1358
GO_SOLUTE_CATION_SYMPORTER_ACTIVITY	69	-0.662843	-1.32243	0.0605686	0.231453	1	580
AREB6_04	210	-0.603155	-1.32239	0.0376749	0.231348	1	2576
GO_REGULATION_OF_PHOSPHATASE_ACTIVITY	111	-0.63836	-1.32305	0.0509479	0.231319	1	1995
GO_REGULATION_OF_MONOCYTE_CHEMOTAXIS	16	-0.796299	-1.32296	0.104294	0.231318	1	1667
GO_REGULATION_OF_CELLULAR_RESPONSE_TO_TRANSFORMING_GROWTH_FACTOR_BETA_STIMULUS	86	-0.648596	-1.32315	0.0643985	0.231287	1	2846
MYAATNNNNNNNGGC_UNKNOWN	85	-0.649093	-1.32336	0.0654545	0.231258	1	2860
STAT3_01	20	-0.770936	-1.32327	0.0911765	0.231238	1	1841
GO_POSITIVE_REGULATION_OF_NERVOUS_SYSTEM_DEVELOPMENT	349	-0.596842	-1.32291	0.0164779	0.231223	1	2049
GO_LYMPHOCYTE_HOMEOSTASIS	49	-0.684621	-1.32238	0.0817121	0.231164	1	2073
GO_POSITIVE_REGULATION_OF_INTERFERON_GAMMA_PRODUCTION	57	-0.676665	-1.32351	0.0789133	0.231148	1	1882
GO_BASAL_PLASMA_MEMBRANE	31	-0.721294	-1.32237	0.0977654	0.231	1	1326
GO_BETA_CATENIN_BINDING	76	-0.653441	-1.32226	0.0643564	0.230846	1	1230
GO_POSITIVE_REGULATION_OF_PROTEIN_POLYMERIZATION	81	-0.656214	-1.32236	0.0694275	0.230818	1	2826
GO_MITOCHONDRIAL_RNA_METABOLIC_PROCESS	24	0.716606	1.43536	0.0442177	0.229788	1	4040
GO_PROTEIN_TYROSINE_KINASE_ACTIVITY	153	-0.629274	-1.32429	0.0433815	0.229643	1	1805
GO_AUTONOMIC_NERVOUS_SYSTEM_DEVELOPMENT	26	-0.746555	-1.32456	0.109843	0.229451	1	933
GO_ANATOMICAL_STRUCTURE_MATURATION	35	-0.723685	-1.32454	0.0986111	0.229277	1	1648
GO_SUBPALLIUM_DEVELOPMENT	16	-0.812696	-1.32472	0.101266	0.229276	1	844
GO_SODIUM_ION_TRANSMEMBRANE_TRANSPORTER_ACTIVITY	92	-0.641463	-1.32485	0.0621266	0.229209	1	2050
GO_NEGATIVE_REGULATION_OF_PROTEIN_BINDING	74	-0.669053	-1.32498	0.0608365	0.229148	1	1136
GO_EXONUCLEASE_ACTIVITY	73	0.591924	1.43751	0.0327869	0.229001	1	2102
GO_POSITIVE_REGULATION_OF_RECEPTOR_INTERNALIZATION	20	0.762025	1.43817	0.0628743	0.228824	1	235
GO_POSITIVE_REGULATION_OF_ESTABLISHMENT_OF_PROTEIN_LOCALIZATION	432	-0.590659	-1.32525	0.013198	0.228776	1	2327
GO_PHOSPHATIDYLINOSITOL_3_4_BISPHOSPHATE_BINDING	18	-0.789971	-1.32542	0.113293	0.228574	1	918
MMEF2_Q6	207	-0.612927	-1.32556	0.037694	0.228462	1	2578
GO_RETINA_DEVELOPMENT_IN_CAMERA_TYPE_EYE	100	-0.645721	-1.32575	0.0583333	0.228262	1	1425
KEGG_VALINE_LEUCINE_AND_ISOLEUCINE_DEGRADATION	43	0.651498	1.4374	0.0286885	0.228184	1	2614
GO_MYOSIN_II_COMPLEX	16	-0.810225	-1.32628	0.0940819	0.227443	1	1084
GO_NEGATIVE_REGULATION_OF_ADAPTIVE_IMMUNE_RESPONSE	33	-0.727357	-1.32622	0.078125	0.227398	1	1431
GO_FATTY_ACID_BINDING	25	-0.751915	-1.3264	0.101322	0.227356	1	1970
GO_FRIZZLED_BINDING	29	-0.73521	-1.32652	0.0939691	0.22728	1	1234
KEGG_PYRUVATE_METABOLISM	37	0.674791	1.43737	0.0590406	0.227205	1	2948
GO_REGULATION_OF_STEROID_BIOSYNTHETIC_PROCESS	42	-0.706562	-1.32666	0.0796703	0.227149	1	1329
GO_BONE_RESORPTION	19	-0.782495	-1.32707	0.104322	0.227055	1	2140
GO_POSITIVE_REGULATION_OF_PROTEIN_COMPLEX_ASSEMBLY	171	-0.618502	-1.32703	0.043573	0.226939	1	2294
GO_ADHERENS_JUNCTION_ORGANIZATION	65	-0.668839	-1.32701	0.0850515	0.226797	1	1781
GO_NEGATIVE_REGULATION_OF_ACTIN_FILAMENT_DEPOLYMERIZATION	31	-0.737358	-1.32692	0.0828571	0.226782	1	1609
RAAGNYNNCTTY_UNKNOWN	116	-0.630119	-1.32743	0.0394432	0.226617	1	3031
ELK1_01	244	-0.597297	-1.32741	0.0246517	0.226467	1	2015
GO_POSITIVE_REGULATION_OF_SEQUESTERING_OF_CALCIUM_ION	15	-0.789729	-1.3278	0.11254	0.226185	1	1892
GO_REGULATION_OF_GLUCOSE_IMPORT	50	-0.685299	-1.32777	0.0772304	0.226041	1	1685
KEGG_MTOR_SIGNALING_PATHWAY	50	-0.703662	-1.32845	0.0726329	0.225833	1	312
GO_RESPONSE_TO_KETONE	161	-0.620089	-1.32826	0.0287929	0.225831	1	1667
GO_REGULATION_OF_BLOOD_PRESSURE	128	-0.630014	-1.32836	0.044186	0.225825	1	2133
FAC1_01	174	-0.614224	-1.32864	0.0300334	0.225821	1	2847
HFH3_01	156	-0.626079	-1.32857	0.0372881	0.225774	1	1837
FOXO4_02	216	-0.609832	-1.3282	0.0192513	0.225742	1	1737
GO_EXCITATORY_SYNAPSE	170	-0.617063	-1.32881	0.031355	0.225677	1	2802
GO_REGULATION_OF_HEART_CONTRACTION	168	-0.616951	-1.32815	0.0327154	0.225644	1	2010
GO_TRNA_BINDING	42	0.668575	1.44115	0.0516605	0.225617	1	4513
GO_NUCLEOTIDE_EXCISION_REPAIR_DNA_GAP_FILLING	24	0.721398	1.44476	0.03207	0.225336	1	3787
GO_DEOXYRIBONUCLEOSIDE_TRIPHOSPHATE_METABOLIC_PROCESS	16	0.792145	1.4425	0.0578512	0.225242	1	2586
DBP_Q6	194	-0.619885	-1.32912	0.030871	0.225168	1	2158
GO_POSITIVE_REGULATION_OF_CARBOHYDRATE_METABOLIC_PROCESS	59	-0.671652	-1.32929	0.0797386	0.225004	1	2224
GO_PHOSPHATIDYLINOSITOL_PHOSPHATE_KINASE_ACTIVITY	15	-0.810246	-1.32942	0.0929487	0.224927	1	2044
GO_DEOXYRIBOSE_PHOSPHATE_CATABOLIC_PROCESS	21	0.731167	1.44098	0.0759494	0.22485	1	2586
GO_NUCLEOTIDE_TRANSMEMBRANE_TRANSPORTER_ACTIVITY	19	0.758123	1.44465	0.0273556	0.224484	1	596
GO_SODIUM_ION_TRANSMEMBRANE_TRANSPORT	65	-0.67862	-1.32972	0.0630631	0.224449	1	2005
GO_SYNAPTONEMAL_COMPLEX	27	0.69415	1.4424	0.0702341	0.224374	1	1867
GO_CELL_CELL_CONTACT_ZONE	60	-0.680351	-1.33007	0.0810811	0.224293	1	2099
GO_RRNA_TRANSCRIPTION	17	0.767096	1.44702	0.0553936	0.224277	1	858
GO_EMBRYONIC_DIGESTIVE_TRACT_DEVELOPMENT	22	-0.782624	-1.32991	0.0692194	0.22421	1	1578
GO_ANION_CHANNEL_ACTIVITY	60	-0.682816	-1.33003	0.0652742	0.224186	1	1724
GO_90S_PRERIBOSOME	23	0.723914	1.44451	0.0883281	0.223766	1	4702
GO_RAN_GTPASE_BINDING	29	0.687093	1.44905	0.0340136	0.223759	1	3552
AP4_Q5	228	-0.608566	-1.33045	0.0276596	0.22366	1	2744
GO_NUCLEASE_ACTIVITY	182	0.524299	1.44795	0	0.223641	1	3003
GO_AMINOGLYCAN_BIOSYNTHETIC_PROCESS	94	-0.652537	-1.33054	0.0610501	0.223639	1	2325
GO_MITOCHONDRIAL_ATP_SYNTHESIS_COUPLED_PROTON_TRANSPORT	17	0.758943	1.44625	0.0695652	0.223528	1	3513
GO_NUCLEOTIDYLTRANSFERASE_ACTIVITY	122	0.564866	1.44414	0.00689655	0.223462	1	3107
GO_RNA_PHOSPHODIESTER_BOND_HYDROLYSIS	106	0.556133	1.44862	0.00757576	0.223448	1	3410
GO_HORMONE_ACTIVITY	55	0.610577	1.44985	0.00921659	0.223387	1	1362
GO_EXCRETION	28	0.689536	1.44694	0.0626866	0.223377	1	967
GO_REGULATION_OF_ADENYLATE_CYCLASE_ACTIVITY	47	-0.698525	-1.33106	0.0824742	0.223317	1	1576
GO_PANCREAS_DEVELOPMENT	49	-0.690554	-1.33158	0.0715232	0.22323	1	1230
GO_DENDRITIC_SPINE_ORGANIZATION	16	-0.79942	-1.33103	0.0979782	0.223192	1	368
GO_REGULATION_OF_ARP2_3_COMPLEX_MEDIATED_ACTIN_NUCLEATION	15	-0.812952	-1.33172	0.0955994	0.223112	1	249
GO_POSITIVE_REGULATION_OF_ADENYLATE_CYCLASE_ACTIVITY	32	-0.729315	-1.33155	0.0998573	0.223085	1	1190
GO_CELL_KILLING	41	-0.70853	-1.33099	0.090175	0.22308	1	1764
GO_AUDITORY_RECEPTOR_CELL_DIFFERENTIATION	23	-0.760298	-1.33147	0.0824891	0.223052	1	2291
GO_HAIR_CELL_DIFFERENTIATION	27	-0.742124	-1.33093	0.076259	0.222998	1	3327
GO_REGULATION_OF_LYASE_ACTIVITY	57	-0.684196	-1.33141	0.059949	0.222995	1	2010
AP1_Q4_01	220	-0.609861	-1.3314	0.0322581	0.222813	1	3010
GO_TETRAHYDROFOLATE_METABOLIC_PROCESS	19	0.758092	1.45236	0.0584615	0.222019	1	3051
GO_REGULATION_OF_PEPTIDYL_TYROSINE_PHOSPHORYLATION	175	-0.620121	-1.33248	0.0306011	0.221818	1	2081
GO_RESPONSE_TO_STEROL	21	-0.770282	-1.33238	0.0980683	0.221807	1	1302
GO_NUCLEIC_ACID_PHOSPHODIESTER_BOND_HYDROLYSIS	226	0.510904	1.45383	0	0.221528	1	3621
GO_NEGATIVE_REGULATION_OF_COAGULATION	38	-0.717839	-1.33286	0.0737705	0.221214	1	1516
GO_INNER_MITOCHONDRIAL_MEMBRANE_ORGANIZATION	16	0.767376	1.45227	0.0745342	0.221128	1	3706
KEGG_RNA_POLYMERASE	29	0.684702	1.45357	0.0505415	0.220936	1	4210
GO_MITOTIC_NUCLEAR_DIVISION	343	0.505014	1.45186	0	0.220746	1	3583
NFKB_Q6	223	-0.607184	-1.33387	0.028754	0.21943	1	1651
GO_CELLULAR_RESPONSE_TO_ABIOTIC_STIMULUS	225	-0.616266	-1.3338	0.0255319	0.21938	1	1842
GO_ACTIN_POLYMERIZATION_OR_DEPOLYMERIZATION	34	-0.724941	-1.33407	0.0986111	0.219155	1	2787
GO_TRNA_TRANSPORT	33	0.691211	1.45569	0.0469799	0.219008	1	4973
GO_COCHLEA_MORPHOGENESIS	19	-0.779535	-1.33427	0.109774	0.21893	1	379
GO_POSITIVE_REGULATION_OF_VASCULAR_ENDOTHELIAL_GROWTH_FACTOR_PRODUCTION	24	-0.765518	-1.3344	0.0826087	0.218824	1	2324
GO_NEGATIVE_REGULATION_OF_NEURON_APOPTOTIC_PROCESS	106	-0.648919	-1.33482	0.0557491	0.218107	1	2148
GO_POSITIVE_REGULATION_OF_T_CELL_MEDIATED_IMMUNITY	31	-0.732668	-1.33502	0.0858726	0.217862	1	1788
GO_SIGNAL_TRANSDUCTION_BY_PROTEIN_PHOSPHORYLATION	361	-0.600287	-1.33521	0.0124224	0.217627	1	2269
GO_DOPAMINE_RECEPTOR_SIGNALING_PATHWAY	22	-0.777715	-1.33536	0.103139	0.217518	1	1538
GO_DNA_SECONDARY_STRUCTURE_BINDING	23	0.742532	1.46267	0.0396341	0.217467	1	3551
GO_REGULATION_OF_TELOMERASE_RNA_LOCALIZATION_TO_CAJAL_BODY	15	0.801057	1.46223	0.0652819	0.216995	1	3170
GO_PHOSPHATIDYLINOSITOL_METABOLIC_PROCESS	167	-0.617327	-1.33644	0.039779	0.2168	1	2601
GO_REGULATION_OF_CALCINEURIN_NFAT_SIGNALING_CASCADE	15	-0.806858	-1.33598	0.0903427	0.216781	1	2731
GO_POSITIVE_REGULATION_OF_G1_S_TRANSITION_OF_MITOTIC_CELL_CYCLE	22	0.74015	1.46057	0.0373832	0.216781	1	3473
GO_REGULATION_OF_SYNAPTIC_PLASTICITY	113	-0.643425	-1.33682	0.0427046	0.216768	1	1662
GO_MUSCLE_ORGAN_DEVELOPMENT	211	-0.613731	-1.33608	0.026087	0.216754	1	1832
GO_NEGATIVE_REGULATION_OF_NEURON_DEATH	138	-0.626872	-1.33592	0.0418079	0.216726	1	2148
KEGG_BASAL_CELL_CARCINOMA	48	-0.69835	-1.33642	0.0752972	0.216631	1	1234
GO_INNERVATION	17	-0.799121	-1.337	0.108025	0.216585	1	1631
GO_RESPONSE_TO_PROTOZOAN	18	-0.789554	-1.33681	0.103125	0.216582	1	1606
GO_PHOSPHATIDYLINOSITOL_3_KINASE_ACTIVITY	56	-0.689679	-1.33591	0.0694087	0.216544	1	2327
GO_MATURATION_OF_5_8S_RRNA_FROM_TRICISTRONIC_RRNA_TRANSCRIPT_SSU_RRNA_5_8S_RRNA_LSU_RRNA_	19	0.752187	1.4601	0.0619469	0.216533	1	2208
GO_POSITIVE_REGULATION_OF_MITOCHONDRIAL_MEMBRANE_PERMEABILITY	18	-0.785842	-1.33676	0.0889894	0.216501	1	2726
GO_INFLAMMATORY_RESPONSE_TO_ANTIGENIC_STIMULUS	22	-0.770456	-1.33642	0.0952381	0.216443	1	1379
GO_ACTIVATION_OF_CYSTEINE_TYPE_ENDOPEPTIDASE_ACTIVITY	89	-0.647278	-1.33717	0.0544794	0.216402	1	2324
GO_PROTEIN_LOCALIZATION_TO_ENDOPLASMIC_RETICULUM	123	0.560387	1.46137	0.00813008	0.216398	1	3493
GO_SULFUR_COMPOUND_CATABOLIC_PROCESS	34	-0.726386	-1.33675	0.0797203	0.216325	1	976
GO_REGULATION_OF_CARBOHYDRATE_CATABOLIC_PROCESS	37	-0.71255	-1.33639	0.09299	0.216324	1	1944
GO_LONG_CHAIN_FATTY_ACID_TRANSPORT	33	0.685574	1.46208	0.0385965	0.216148	1	492
GO_MATURATION_OF_5_8S_RRNA	28	0.712777	1.45968	0.0365449	0.216067	1	3409
GO_MODULATION_OF_SYNAPTIC_TRANSMISSION	239	-0.608806	-1.33752	0.0265957	0.216023	1	1895
GO_ORGANELLE_INNER_MEMBRANE	467	0.477859	1.45783	0	0.215958	1	3764
GO_POSITIVE_REGULATION_OF_MAPK_CASCADE	387	-0.596854	-1.33746	0.0102775	0.215941	1	2286
ACTWSNACTNY_UNKNOWN	89	0.570671	1.4592	0.025	0.215859	1	3672
GO_REGULATION_OF_CYTOKINE_PRODUCTION	498	-0.597761	-1.33808	0.00609756	0.2158	1	2246
GO_CHEMOKINE_BINDING	17	-0.793963	-1.33799	0.0880503	0.215788	1	1826
GO_COATED_PIT	64	-0.678282	-1.3378	0.069281	0.215602	1	2750
GO_REGULATION_OF_CHOLESTEROL_EFFLUX	18	-0.791334	-1.33799	0.0863095	0.215592	1	3060
GO_RESPONSE_TO_NERVE_GROWTH_FACTOR	32	-0.726694	-1.3383	0.1	0.215532	1	485
GO_OXIDOREDUCTASE_ACTIVITY_ACTING_ON_THE_CH_CH_GROUP_OF_DONORS_NAD_OR_NADP_AS_ACCEPTOR	22	0.739668	1.45877	0.0534125	0.215476	1	2920
GO_INTERACTION_WITH_HOST	125	-0.637785	-1.33795	0.0404624	0.215461	1	2440
GATA6_01	201	-0.616849	-1.33845	0.0252193	0.215389	1	1715
TGASTMAGC_NFE2_01	173	-0.626273	-1.33882	0.0326442	0.215352	1	2918
PU1_Q6	202	-0.622268	-1.33877	0.0281385	0.215268	1	2137
GO_CYSTEINE_TYPE_ENDOPEPTIDASE_INHIBITOR_ACTIVITY	34	-0.73749	-1.33876	0.0788382	0.215098	1	2286
GO_SYMPORTER_ACTIVITY	103	-0.645826	-1.33874	0.0557576	0.214944	1	625
GAANYNYGACNY_UNKNOWN	62	-0.671438	-1.33912	0.0602258	0.214905	1	2786
GO_MUSCLE_STRUCTURE_DEVELOPMENT	337	-0.606965	-1.34025	0.00935551	0.214459	1	1892
GO_CORE_PROMOTER_SEQUENCE_SPECIFIC_DNA_BINDING	83	-0.657618	-1.34017	0.0523752	0.214439	1	1853
P53_02	211	-0.613758	-1.34013	0.02897	0.214321	1	3044
PAX2_02	205	-0.616845	-1.34079	0.0316594	0.214243	1	2561
GO_POSITIVE_REGULATION_OF_PROTEIN_SECRETION	173	-0.624394	-1.34071	0.020765	0.214224	1	2731
GO_CELLULAR_RESPONSE_TO_HYDROGEN_PEROXIDE	58	-0.68378	-1.3401	0.0620872	0.214192	1	2060
GO_EYE_DEVELOPMENT	249	-0.612043	-1.34097	0.0307529	0.214064	1	1724
GO_CELLULAR_RESPONSE_TO_ALCOHOL	96	-0.656425	-1.3407	0.0374396	0.214053	1	1667
GO_PHOSPHATIDYLINOSITOL_3_4_5_TRISPHOSPHATE_BINDING	31	-0.756301	-1.34062	0.070028	0.214042	1	918
GO_REGULATION_OF_DEVELOPMENTAL_GROWTH	234	-0.610081	-1.34008	0.0185185	0.214028	1	2079
GO_EMBRYONIC_MORPHOGENESIS	424	-0.602334	-1.34114	0.0121704	0.213885	1	2650
P53_DECAMER_Q2	218	-0.606604	-1.34005	0.0277186	0.213883	1	3037
GO_POSITIVE_REGULATION_OF_ION_TRANSPORT	194	-0.613154	-1.34062	0.0294438	0.213846	1	2560
GO_RESPONSE_TO_INORGANIC_SUBSTANCE	402	-0.60092	-1.3397	0.0123457	0.213841	1	2060
KEGG_TASTE_TRANSDUCTION	29	-0.738971	-1.34128	0.0752841	0.213793	1	2823
GO_SECRETORY_GRANULE_MEMBRANE	62	-0.682023	-1.33981	0.0663199	0.213789	1	1296
GO_G_PROTEIN_COUPLED_RECEPTOR_ACTIVITY	282	-0.608426	-1.34001	0.00732218	0.213762	1	2377
FOXJ2_01	145	-0.639883	-1.34001	0.0351474	0.213562	1	1635
GO_MESODERMAL_CELL_DIFFERENTIATION	22	-0.764389	-1.3417	0.0881913	0.213489	1	2263
HNF3B_01	162	-0.633617	-1.34167	0.0345212	0.213341	1	1854
GO_REGULATION_OF_SYNAPSE_STRUCTURE_OR_ACTIVITY	182	-0.625804	-1.34187	0.0263736	0.213322	1	1662
GO_GROWTH_FACTOR_ACTIVITY	111	-0.644142	-1.34159	0.0422535	0.21332	1	1358
GO_SYNAPTONEMAL_COMPLEX_ORGANIZATION	15	0.796437	1.46584	0.0470914	0.212684	1	2377
GO_MYOFIBRIL_ASSEMBLY	33	-0.732242	-1.34243	0.0767085	0.212289	1	1878
GO_REGULATION_OF_PHOSPHATIDYLINOSITOL_3_KINASE_SIGNALING	117	-0.640203	-1.34274	0.0314961	0.211794	1	2327
GO_AMIDE_BIOSYNTHETIC_PROCESS	466	0.508262	1.46702	0	0.211652	1	3944
GO_RIBOSOMAL_LARGE_SUBUNIT_ASSEMBLY	22	0.747732	1.46785	0.0537975	0.211305	1	4174
GO_NEUTROPHIL_MEDIATED_IMMUNITY	21	-0.773553	-1.34324	0.077147	0.210921	1	1150
GO_NUCLEAR_EXPORT	139	0.539763	1.46869	0	0.210849	1	4184
GO_POSITIVE_REGULATION_OF_SKELETAL_MUSCLE_TISSUE_DEVELOPMENT	20	-0.784727	-1.3436	0.0793413	0.210775	1	680
GO_ANION_TRANSMEMBRANE_TRANSPORT	181	-0.627917	-1.34378	0.0348205	0.210609	1	1809
GO_POSITIVE_REGULATION_OF_HEMOPOIESIS	143	-0.637446	-1.34359	0.0283768	0.210588	1	1893
GO_REGULATION_OF_EXOSOMAL_SECRETION	17	-0.800471	-1.34408	0.0640625	0.210571	1	2685
GO_ACTIN_FILAMENT_BUNDLE_ORGANIZATION	44	-0.708525	-1.34352	0.0781671	0.210533	1	1742
GO_SIGNAL_RELEASE	125	-0.637484	-1.34406	0.0318907	0.210411	1	2547
GO_NEGATIVE_REGULATION_OF_LEUKOCYTE_PROLIFERATION	60	-0.694866	-1.34402	0.0707965	0.21027	1	2857
GO_ENDONUCLEASE_ACTIVITY_ACTIVE_WITH_EITHER_RIBO_OR_DEOXYRIBONUCLEIC_ACIDS_AND_PRODUCING_5_PHOSPHOMONOESTERS	32	0.697613	1.46977	0.0338983	0.209891	1	3003
GO_NEGATIVE_REGULATION_OF_NEURON_DIFFERENTIATION	159	-0.629441	-1.34448	0.0417136	0.209852	1	2103
GO_POSITIVE_REGULATION_OF_CELL_PROJECTION_ORGANIZATION	274	-0.610607	-1.34489	0.0297872	0.209432	1	2144
GO_POSITIVE_REGULATION_OF_TRANSMEMBRANE_TRANSPORT	106	-0.654689	-1.3452	0.0365566	0.209408	1	2722
GO_EPHRIN_RECEPTOR_BINDING	21	-0.778392	-1.3453	0.080597	0.209399	1	1016
GO_PHOSPHATIDYLINOSITOL_3_PHOSPHATE_BINDING	28	-0.733881	-1.34545	0.0960452	0.209249	1	759
GO_REGULATION_OF_EXTRINSIC_APOPTOTIC_SIGNALING_PATHWAY_IN_ABSENCE_OF_LIGAND	42	-0.719615	-1.34508	0.0725244	0.209249	1	1135
GO_REGULATION_OF_CELLULAR_RESPONSE_TO_GROWTH_FACTOR_STIMULUS	187	-0.630579	-1.34489	0.0294118	0.209231	1	2583
GO_CELLULAR_RESPONSE_TO_KETONE	66	-0.673927	-1.3452	0.0709759	0.209204	1	1965
GO_NUCLEAR_CHROMOSOME	456	0.502768	1.47109	0	0.208716	1	2568
GO_GROWTH	327	-0.610763	-1.34586	0.0157068	0.20858	1	2737
AR_03	47	-0.704695	-1.34614	0.0717185	0.208576	1	3031
GO_POSITIVE_REGULATION_OF_CELL_GROWTH	131	-0.633864	-1.34609	0.0391254	0.208481	1	1342
GO_CARBOHYDRATE_DERIVATIVE_CATABOLIC_PROCESS	154	-0.625631	-1.346	0.0248869	0.208468	1	2193
GO_ORGANIC_ACID_TRANSMEMBRANE_TRANSPORTER_ACTIVITY	101	-0.646484	-1.34673	0.0527578	0.208154	1	689
GO_TRNA_MODIFICATION	55	0.640941	1.4739	0.0334928	0.208102	1	4040
GO_LEUKOCYTE_MEDIATED_IMMUNITY	136	-0.635031	-1.34646	0.0431818	0.20809	1	1486
GO_STRIATED_MUSCLE_CONTRACTION	79	-0.668693	-1.34704	0.0419236	0.208072	1	2039
GO_MONOSACCHARIDE_TRANSPORT	44	-0.708491	-1.34686	0.0684564	0.208072	1	2245
GO_COCHLEA_DEVELOPMENT	30	-0.736214	-1.34715	0.0801688	0.208068	1	1036
GO_REGULATION_OF_TRANSFORMING_GROWTH_FACTOR_BETA_PRODUCTION	23	-0.761229	-1.34672	0.100443	0.207966	1	1261
ELF1_Q6	217	-0.616236	-1.34663	0.0247845	0.207951	1	2137
GO_NEGATIVE_REGULATION_OF_ACTIN_FILAMENT_POLYMERIZATION	40	-0.720649	-1.34817	0.0594595	0.207951	1	1077
GO_REACTIVE_OXYGEN_SPECIES_METABOLIC_PROCESS	81	-0.668952	-1.34701	0.0513447	0.207944	1	1541
GO_REGULATION_OF_DEPHOSPHORYLATION	138	-0.635207	-1.34731	0.039261	0.207927	1	1995
KEGG_NUCLEOTIDE_EXCISION_REPAIR	43	0.668652	1.47458	0.0323887	0.207878	1	3986
EVI1_06	16	-0.802093	-1.34813	0.0839695	0.20781	1	2561
GO_MITOCHONDRIAL_TRANSMEMBRANE_TRANSPORT	53	0.638616	1.47225	0.0252101	0.207796	1	4434
GO_REGULATION_OF_BONE_REMODELING	31	-0.741052	-1.34806	0.0767123	0.207741	1	2722
GO_FORMATION_OF_PRIMARY_GERM_LAYER	95	-0.659596	-1.34797	0.034689	0.207737	1	2263
GO_HEART_DEVELOPMENT	387	-0.60957	-1.34792	0.011236	0.207628	1	2247
GO_PHOTORECEPTOR_INNER_SEGMENT	23	-0.778192	-1.34788	0.0727802	0.207514	1	2426
GO_ORGANIC_CATION_TRANSPORT	15	-0.818876	-1.34764	0.0794603	0.207403	1	1535
GO_REGULATION_OF_CYTOKINE_SECRETION	122	-0.641285	-1.34788	0.0342075	0.207315	1	2245
GO_MYELOID_DENDRITIC_CELL_DIFFERENTIATION	17	-0.806092	-1.34781	0.0730594	0.207249	1	1298
GO_CAJAL_BODY	45	0.651133	1.47387	0.0218182	0.207048	1	2785
GO_MEIOSIS_I	67	0.615895	1.47327	0.0138249	0.206986	1	2023
GO_NEGATIVE_REGULATION_OF_G_PROTEIN_COUPLED_RECEPTOR_PROTEIN_SIGNALING_PATHWAY	32	-0.745869	-1.34887	0.0603933	0.206693	1	2110
GO_REGULATION_OF_PRI_MIRNA_TRANSCRIPTION_FROM_RNA_POLYMERASE_II_PROMOTER	17	-0.800634	-1.34928	0.0844854	0.206036	1	1450
GO_RESPONSE_TO_BACTERIUM	389	-0.605209	-1.34955	0.0102987	0.205883	1	1817
GO_REGULATION_OF_LIPID_BIOSYNTHETIC_PROCESS	108	-0.65265	-1.34948	0.0448792	0.205806	1	1329
GO_NEGATIVE_REGULATION_OF_CALCIUM_MEDIATED_SIGNALING	17	-0.812693	-1.34971	0.0691177	0.205733	1	973
GO_REGULATION_OF_CAMP_METABOLIC_PROCESS	90	-0.657388	-1.34987	0.0480769	0.205614	1	2051
GO_REGULATION_OF_CHONDROCYTE_DIFFERENTIATION	37	-0.734503	-1.35009	0.0743243	0.205538	1	1940
HNF4ALPHA_Q6	218	-0.621595	-1.35003	0.016269	0.205467	1	1342
GO_OLIGODENDROCYTE_DIFFERENTIATION	45	-0.713609	-1.35073	0.0711409	0.20479	1	1360
MYOD_Q6	206	-0.61942	-1.35089	0.0184984	0.204669	1	2099
GO_REGULATION_OF_CELL_JUNCTION_ASSEMBLY	65	-0.68438	-1.35061	0.0648379	0.204654	1	1930
GO_ENDOCYTIC_RECYCLING	23	-0.775768	-1.35072	0.0780347	0.204615	1	522
GO_REGULATION_OF_STEM_CELL_PROLIFERATION	73	-0.676667	-1.35115	0.0640703	0.204318	1	1866
CCTNTMAGA_UNKNOWN	106	-0.644278	-1.35133	0.0493537	0.204102	1	2202
GO_REGULATION_OF_G_PROTEIN_COUPLED_RECEPTOR_PROTEIN_SIGNALING_PATHWAY	98	-0.656171	-1.35165	0.0422195	0.204026	1	2409
GO_CYTOKINE_BINDING	76	-0.669014	-1.35164	0.0515337	0.203835	1	2631
GO_PERIKARYON	74	-0.673448	-1.35157	0.0456853	0.203765	1	1667
GO_REGULATION_OF_HEMOPOIESIS	272	-0.611267	-1.35197	0.0200422	0.203741	1	1893
GO_POSITIVE_REGULATION_OF_SMOOTH_MUSCLE_CONTRACTION	21	-0.78753	-1.35194	0.0673499	0.2036	1	1278
GO_INTRINSIC_COMPONENT_OF_EXTERNAL_SIDE_OF_PLASMA_MEMBRANE	17	-0.797147	-1.35245	0.0804954	0.202912	1	1961
GO_NEGATIVE_REGULATION_OF_ADHERENS_JUNCTION_ORGANIZATION	15	-0.832287	-1.35318	0.0733945	0.201613	1	1816
GO_REGULATION_OF_T_CELL_RECEPTOR_SIGNALING_PATHWAY	27	-0.76839	-1.35354	0.0843882	0.201428	1	2512
KEGG_GNRH_SIGNALING_PATHWAY	82	-0.668943	-1.35338	0.0419664	0.201395	1	2614
GO_MUSCLE_CELL_DEVELOPMENT	93	-0.653168	-1.35347	0.0508876	0.201394	1	1878
GO_REGULATION_OF_RELEASE_OF_SEQUESTERED_CALCIUM_ION_INTO_CYTOSOL_BY_SARCOPLASMIC_RETICULUM	23	-0.778322	-1.35372	0.0801145	0.20125	1	2471
GO_EPIDERMAL_GROWTH_FACTOR_RECEPTOR_SIGNALING_PATHWAY	51	-0.711091	-1.3539	0.0498084	0.201055	1	1298
GO_REGULATION_OF_BLOOD_VESSEL_ENDOTHELIAL_CELL_MIGRATION	46	-0.716878	-1.35423	0.0678191	0.20057	1	1298
T3R_Q6	194	-0.623848	-1.35444	0.0196292	0.200327	1	2064
GO_RELAXATION_OF_MUSCLE	19	-0.804113	-1.35462	0.0853293	0.200175	1	1656
GO_ENZYME_ACTIVATOR_ACTIVITY	426	-0.59907	-1.35473	0.00404449	0.200132	1	2647
GO_CARBOHYDRATE_TRANSPORT	78	-0.673056	-1.35523	0.0455636	0.199239	1	1929
GO_POSITIVE_REGULATION_OF_MUSCLE_CELL_DIFFERENTIATION	69	-0.67515	-1.35548	0.0513784	0.199105	1	1546
GO_EPIBOLY	19	-0.805814	-1.3554	0.0802469	0.199074	1	1738
GO_ASPARTIC_TYPE_PEPTIDASE_ACTIVITY	18	0.761115	1.48039	0.056213	0.198621	1	1403
GO_INNER_EAR_MORPHOGENESIS	69	-0.685439	-1.35592	0.0583016	0.198411	1	1307
SOX5_01	218	-0.621475	-1.35634	0.01726	0.198371	1	1867
GO_CELL_RECOGNITION	103	-0.656457	-1.35604	0.0490431	0.198347	1	1058
GO_TRANS_GOLGI_NETWORK_TRANSPORT_VESICLE	27	-0.748458	-1.35625	0.0829694	0.198342	1	1381
TFIII_Q6	167	-0.638998	-1.35618	0.0233853	0.198267	1	2824
GO_NEGATIVE_REGULATION_OF_CELL_DEVELOPMENT	244	-0.619782	-1.35679	0.0191083	0.1976	1	2248
GO_NEGATIVE_REGULATION_OF_LIPID_STORAGE	15	-0.832438	-1.35692	0.0570523	0.197509	1	1150
GO_T_CELL_PROLIFERATION	33	-0.745066	-1.35709	0.0734463	0.197377	1	1990
GO_NEGATIVE_REGULATION_OF_HOMEOSTATIC_PROCESS	110	-0.645495	-1.35731	0.0390805	0.197273	1	2177
YNTTTNNNANGCARM_UNKNOWN	45	-0.709948	-1.35731	0.0628342	0.197072	1	2706
GO_NEGATIVE_REGULATION_OF_ENDOTHELIAL_CELL_MIGRATION	31	-0.761283	-1.35761	0.0424328	0.197035	1	3143
GO_DEMETHYLASE_ACTIVITY	30	-0.748441	-1.35773	0.0866575	0.197009	1	564
GO_AMMONIUM_TRANSMEMBRANE_TRANSPORTER_ACTIVITY	21	-0.781046	-1.35752	0.0792227	0.197002	1	1535
GO_TRANSFERASE_ACTIVITY_TRANSFERRING_ONE_CARBON_GROUPS	185	0.540521	1.48235	0	0.196298	1	2864
GO_REGULATION_OF_PH	74	-0.679279	-1.35823	0.0492424	0.196147	1	2722
TAL1BETAE47_01	198	-0.632359	-1.35845	0.0214362	0.195891	1	2428
GO_METHYLATION	238	0.523022	1.48526	0	0.195793	1	2864
GO_FATTY_ACYL_COA_BINDING	29	0.71978	1.48343	0.0452962	0.195489	1	2614
GO_POSITIVE_REGULATION_OF_GROWTH	199	-0.623364	-1.35879	0.0191083	0.195376	1	1342
GO_CELLULAR_PROTEIN_COMPLEX_LOCALIZATION	22	-0.791338	-1.35895	0.0615836	0.195235	1	334
GO_DNA_DEPENDENT_DNA_REPLICATION_MAINTENANCE_OF_FIDELITY	21	0.766566	1.48497	0.0642202	0.195185	1	2023
GO_PRERIBOSOME_LARGE_SUBUNIT_PRECURSOR	20	0.774004	1.48472	0.0503145	0.1945	1	2730
GO_RRNA_MODIFICATION	26	0.752714	1.48661	0.0351438	0.194415	1	2689
GO_CELLULAR_RESPONSE_TO_OSMOTIC_STRESS	20	-0.796431	-1.35986	0.0660793	0.193712	1	2049
GO_REGULATION_OF_NUCLEOSIDE_METABOLIC_PROCESS	42	-0.731382	-1.35984	0.0651872	0.193575	1	2060
GO_METAL_ION_TRANSPORT	438	-0.612566	-1.36064	0.00507099	0.193557	1	2009
KCCGNSWTTT_UNKNOWN	94	-0.66418	-1.36044	0.0421179	0.193534	1	1217
GO_REGULATION_OF_MESENCHYMAL_CELL_PROLIFERATION	31	-0.751257	-1.36037	0.0615165	0.193458	1	1030
GO_ESTABLISHMENT_OF_ENDOTHELIAL_BARRIER	29	-0.76085	-1.36059	0.0610795	0.193418	1	2732
GO_ANCHORING_JUNCTION	463	-0.609872	-1.36035	0.0101833	0.193304	1	2327
GO_RIBONUCLEOTIDE_CATABOLIC_PROCESS	27	-0.754285	-1.36021	0.0682788	0.19318	1	1310
GO_REGULATION_OF_CARDIAC_MUSCLE_CONTRACTION_BY_REGULATION_OF_THE_RELEASE_OF_SEQUESTERED_CALCIUM_ION	18	-0.794625	-1.36034	0.0824427	0.193124	1	2428
AP3_Q6	183	-0.631207	-1.361	0.0298673	0.192915	1	2001
GO_NEGATIVE_REGULATION_OF_NUCLEOTIDE_METABOLIC_PROCESS	47	-0.714088	-1.36118	0.0699865	0.192767	1	2060
GO_ENDOCYTIC_VESICLE	227	-0.62611	-1.36138	0.0107066	0.192579	1	2818
GO_RECYCLING_ENDOSOME	111	-0.65448	-1.3616	0.0366552	0.192284	1	1660
CREL_01	219	-0.626384	-1.36172	0.0204301	0.192233	1	2157
CART1_01	167	-0.629779	-1.36245	0.0235426	0.192036	1	1353
GO_LIMBIC_SYSTEM_DEVELOPMENT	68	-0.682014	-1.3624	0.0622665	0.191933	1	1578
GO_GLUTAMATE_SECRETION	25	-0.772946	-1.36231	0.0593343	0.191928	1	657
IK1_01	223	-0.624161	-1.36224	0.0194384	0.19187	1	1753
GO_COFACTOR_CATABOLIC_PROCESS	16	0.783529	1.49065	0.0421687	0.191775	1	592
GO_SMALL_NUCLEOLAR_RIBONUCLEOPROTEIN_COMPLEX	18	0.794728	1.49005	0.038806	0.191766	1	3194
GO_CYSTEINE_TYPE_ENDOPEPTIDASE_INHIBITOR_ACTIVITY_INVOLVED_IN_APOPTOTIC_PROCESS	20	-0.791627	-1.36221	0.0816024	0.191731	1	2286
GO_POSITIVE_REGULATION_OF_IMMUNOGLOBULIN_PRODUCTION	29	-0.756163	-1.36204	0.0642857	0.191722	1	1606
VDR_Q6	207	-0.630754	-1.3635	0.020585	0.191596	1	1989
GO_U12_TYPE_SPLICEOSOMAL_COMPLEX	25	0.732236	1.48951	0.038835	0.191594	1	4003
GO_CARDIAC_CELL_DEVELOPMENT	34	-0.733519	-1.36362	0.0859482	0.191564	1	1625
GO_REGULATION_OF_LIPID_METABOLIC_PROCESS	235	-0.624528	-1.3622	0.0255591	0.191554	1	1329
GO_REGULATION_OF_BONE_RESORPTION	26	-0.77328	-1.36375	0.0629575	0.191452	1	1893
GO_RESPONSE_TO_PURINE_CONTAINING_COMPOUND	140	-0.644674	-1.36349	0.0261661	0.191399	1	2245
KEGG_ERBB_SIGNALING_PATHWAY	81	-0.676942	-1.36307	0.0504926	0.191292	1	2601
GO_REGULATION_OF_INTERLEUKIN_17_PRODUCTION	18	-0.815518	-1.363	0.0656489	0.191234	1	2246
GO_REGULATION_OF_SYNAPSE_ORGANIZATION	86	-0.669603	-1.36348	0.0388471	0.191209	1	1308
GO_NEURON_PROJECTION_REGENERATION	27	-0.774263	-1.36341	0.0694445	0.191174	1	1450
KEGG_PROPANOATE_METABOLISM	32	0.70019	1.48911	0.0290456	0.191162	1	3114
GO_SH2_DOMAIN_BINDING	29	-0.754306	-1.36323	0.0816901	0.191157	1	1975
GO_POSITIVE_REGULATION_OF_CARDIAC_MUSCLE_TISSUE_DEVELOPMENT	18	-0.832707	-1.36298	0.0419907	0.191096	1	1578
GO_CYSTEINE_TYPE_ENDOPEPTIDASE_REGULATOR_ACTIVITY_INVOLVED_IN_APOPTOTIC_PROCESS	38	-0.733195	-1.36337	0.0551075	0.191061	1	2294
YATTNATC_UNKNOWN	270	-0.623796	-1.36429	0.0106383	0.190588	1	1563
GO_CHROMOSOME_CENTROMERIC_REGION	163	0.54998	1.49248	0	0.189623	1	3686
CATTGTYY_SOX9_B1	307	-0.620518	-1.36521	0.016546	0.189125	1	2080
GO_POSITIVE_REGULATION_OF_BLOOD_CIRCULATION	73	-0.675702	-1.36517	0.0410628	0.189007	1	2604
GO_RNA_METHYLTRANSFERASE_ACTIVITY	42	0.669515	1.49356	0.0335821	0.188953	1	4502
GO_NUCLEOBASE_METABOLIC_PROCESS	35	0.703473	1.49427	0.0332103	0.188941	1	3344
AP1_Q6	221	-0.628116	-1.36615	0.0182992	0.187276	1	2580
KEGG_NON_SMALL_CELL_LUNG_CANCER	53	-0.704593	-1.3663	0.0584416	0.187186	1	442
GO_SEMAPHORIN_RECEPTOR_BINDING	21	-0.803165	-1.36657	0.0644217	0.186845	1	1628
GO_CONDENSED_NUCLEAR_CHROMOSOME	73	0.614351	1.49636	0.0186916	0.186631	1	1889
GO_RESPONSE_TO_ORGANOPHOSPHORUS	122	-0.650194	-1.36719	0.0166468	0.186008	1	1794
GATA1_01	195	-0.631657	-1.36734	0.0132743	0.185938	1	1337
GO_NEUROMUSCULAR_JUNCTION	48	-0.711029	-1.36719	0.0616798	0.185813	1	2718
GO_POSITIVE_REGULATION_OF_CYTOKINE_PRODUCTION	331	-0.621546	-1.36755	0.00729167	0.185675	1	1667
GO_PROTEIN_DEPHOSPHORYLATION	175	-0.638205	-1.36769	0.0292135	0.185603	1	1907
GO_NEGATIVE_REGULATION_OF_HEART_CONTRACTION	16	-0.814462	-1.36858	0.0770466	0.185389	1	1656
GO_HEPARAN_SULFATE_PROTEOGLYCAN_BINDING	15	-0.852242	-1.36848	0.0358255	0.185384	1	8
GO_CELL_CORTEX_PART	109	-0.659835	-1.36841	0.0390071	0.185345	1	2800
GO_NEGATIVE_REGULATION_OF_MUSCLE_CELL_DIFFERENTIATION	41	-0.731619	-1.36811	0.0694087	0.185337	1	1305
HNF1_01	164	-0.632615	-1.36804	0.0234375	0.185268	1	1901
GO_OLIGODENDROCYTE_DEVELOPMENT	25	-0.777058	-1.36837	0.0708092	0.185212	1	1360
ZIC2_01	205	-0.626786	-1.3683	0.0178771	0.185177	1	2496
GO_POSITIVE_REGULATION_OF_NEURON_DIFFERENTIATION	257	-0.622992	-1.36801	0.0118026	0.185134	1	1557
GO_NERVE_DEVELOPMENT	48	-0.71055	-1.3691	0.0492021	0.184875	1	1158
GO_CORTICAL_ACTIN_CYTOSKELETON	56	-0.698226	-1.36901	0.0403646	0.184858	1	2787
GO_BONE_GROWTH	15	-0.807758	-1.36899	0.0807175	0.184697	1	2364
GO_SUBSTRATE_ADHESION_DEPENDENT_CELL_SPREADING	38	-0.738174	-1.3696	0.0634278	0.184653	1	2372
GO_REGULATION_OF_BLOOD_CIRCULATION	224	-0.628662	-1.36953	0.0105597	0.184612	1	2612
GO_REGULATION_OF_HOMEOSTATIC_PROCESS	381	-0.617048	-1.36941	0.00409836	0.184468	1	2722
GO_NEGATIVE_REGULATION_OF_NERVOUS_SYSTEM_DEVELOPMENT	219	-0.632539	-1.36953	0.0128894	0.184411	1	2103
GO_SULFUR_COMPOUND_BINDING	190	-0.631172	-1.36987	0.0218579	0.184298	1	1892
GO_NEGATIVE_REGULATION_OF_WOUND_HEALING	47	-0.714204	-1.37006	0.0665813	0.184141	1	1516
AP1_Q2_01	221	-0.620278	-1.3702	0.00755124	0.184055	1	1878
GCM_Q2	195	-0.633855	-1.37058	0.016538	0.183688	1	2302
GO_ACIDIC_AMINO_ACID_TRANSPORT	16	-0.817503	-1.37054	0.0680787	0.18355	1	580
GO_ENDOCARDIAL_CUSHION_DEVELOPMENT	24	-0.788804	-1.37076	0.0524738	0.183524	1	2200
GO_TISSUE_MORPHOGENESIS	423	-0.614864	-1.37127	0.00204499	0.183286	1	2637
GO_TRANSMEMBRANE_RECEPTOR_PROTEIN_PHOSPHATASE_ACTIVITY	15	-0.830982	-1.37123	0.0637037	0.183153	1	741
GO_TUMOR_NECROSIS_FACTOR_RECEPTOR_BINDING	30	-0.765151	-1.37182	0.0586592	0.18303	1	2056
GO_NEGATIVE_REGULATION_OF_PLATELET_ACTIVATION	16	-0.822507	-1.3712	0.0685544	0.183013	1	1516
GO_LEARNING	103	-0.665968	-1.37154	0.0349243	0.182944	1	1812
GO_ACTIN_FILAMENT_POLYMERIZATION	21	-0.784425	-1.37114	0.0685976	0.182939	1	525
GO_G_PROTEIN_COUPLED_RECEPTOR_BINDING	196	-0.62716	-1.37181	0.00976139	0.182843	1	1774
GO_KINESIN_BINDING	30	-0.764084	-1.37171	0.0601719	0.182814	1	424
GO_OXIDOREDUCTASE_ACTIVITY_ACTING_ON_THE_CH_CH_GROUP_OF_DONORS	52	0.646873	1.49912	0.0140845	0.182807	1	4370
GO_REGULATION_OF_IMMUNE_EFFECTOR_PROCESS	369	-0.612962	-1.37215	0.00618557	0.182591	1	2228
GO_MULTICELLULAR_ORGANISMAL_MOVEMENT	34	-0.759482	-1.37238	0.0519663	0.182541	1	2578
GO_CHEMOREPELLENT_ACTIVITY	24	-0.788155	-1.3723	0.0460432	0.182494	1	1628
GO_MORPHOGENESIS_OF_A_BRANCHING_STRUCTURE	128	-0.648205	-1.37271	0.0221187	0.182059	1	2637
GO_REGULATION_OF_VASCULAR_ENDOTHELIAL_GROWTH_FACTOR_PRODUCTION	29	-0.759798	-1.3732	0.0715308	0.181913	1	1667
GO_PERIPHERAL_NERVOUS_SYSTEM_DEVELOPMENT	55	-0.707702	-1.37291	0.0444444	0.181866	1	2247
GO_PROTEIN_COMPLEX_SCAFFOLD	63	-0.691867	-1.37335	0.0433673	0.181829	1	3147
GO_NUCLEOSIDE_TRIPHOSPHATASE_REGULATOR_ACTIVITY	307	-0.626671	-1.37304	0.014629	0.181825	1	1904
GO_PROTEIN_KINASE_A_CATALYTIC_SUBUNIT_BINDING	15	-0.834671	-1.37314	0.061194	0.181824	1	2245
GO_HOMOLOGOUS_CHROMOSOME_SEGREGATION	32	0.717344	1.50074	0.0216718	0.181017	1	1617
GO_REGULATION_OF_SMALL_GTPASE_MEDIATED_SIGNAL_TRANSDUCTION	262	-0.628546	-1.37436	0.0159236	0.179998	1	2732
GO_PLASMA_MEMBRANE_RECEPTOR_COMPLEX	144	-0.648875	-1.37515	0.0182232	0.179987	1	2435
GO_SYNAPSE_PART	471	-0.61251	-1.37476	0.00203046	0.179953	1	2167
SMTTTTGT_UNKNOWN	326	-0.6188	-1.37507	0.00314136	0.179939	1	1973
GO_REGULATION_OF_CARDIAC_MUSCLE_CONTRACTION_BY_CALCIUM_ION_SIGNALING	22	-0.794964	-1.37487	0.0584795	0.179933	1	2428
ETS_Q4	237	-0.628236	-1.375	0.00850159	0.179877	1	2319
TCF11_01	208	-0.636898	-1.37473	0.0182599	0.179829	1	3020
GO_LIPID_PHOSPHORYLATION	85	-0.675763	-1.37466	0.0332512	0.179759	1	2081
GO_REGULATION_OF_CHROMATIN_BINDING	15	-0.846291	-1.37458	0.0440945	0.179724	1	63
GO_POSITIVE_REGULATION_OF_DEVELOPMENTAL_GROWTH	128	-0.654264	-1.37544	0.0243337	0.179607	1	1578
GO_ACTIVATION_OF_PROTEIN_KINASE_A_ACTIVITY	15	-0.83495	-1.37556	0.0549273	0.179557	1	797
GO_NEGATIVE_REGULATION_OF_DEVELOPMENTAL_GROWTH	72	-0.683896	-1.37577	0.044665	0.179361	1	2637
GO_MEMBRANE_DEPOLARIZATION	47	-0.704937	-1.37604	0.0621622	0.179015	1	2283
GO_IMMUNE_EFFECTOR_PROCESS	394	-0.617875	-1.3765	0.00715015	0.178673	1	2082
GO_POSITIVE_REGULATION_OF_STEROL_TRANSPORT	15	-0.843197	-1.37633	0.0468019	0.178631	1	792
GO_RESPONSE_TO_EXTRACELLULAR_STIMULUS	353	-0.614755	-1.37663	0.00411946	0.178624	1	2049
GO_REGULATION_OF_T_CELL_MEDIATED_IMMUNITY	49	-0.721128	-1.37676	0.0434211	0.178523	1	1788
RORA1_01	202	-0.631204	-1.3765	0.0163221	0.178476	1	1642
GO_NEGATIVE_REGULATION_OF_RESPONSE_TO_EXTERNAL_STIMULUS	223	-0.632223	-1.3771	0.0140237	0.178233	1	2162
CTCNANGTGNY_UNKNOWN	67	-0.696864	-1.37706	0.0340479	0.178115	1	1397
GO_NEGATIVE_REGULATION_OF_LYMPHOCYTE_MEDIATED_IMMUNITY	32	-0.749764	-1.3774	0.0460251	0.17783	1	2040
GO_TUMOR_NECROSIS_FACTOR_RECEPTOR_SUPERFAMILY_BINDING	44	-0.719296	-1.37804	0.0474359	0.177387	1	2818
GO_CLATHRIN_COATED_ENDOCYTIC_VESICLE_MEMBRANE	42	-0.728163	-1.37785	0.0439276	0.177365	1	2598
GO_DENDRITE	379	-0.620801	-1.3778	0.00611621	0.177255	1	2820
RTTTNNNYTGGM_UNKNOWN	128	-0.65587	-1.37802	0.0246769	0.177236	1	1516
GO_ACTION_POTENTIAL	70	-0.692072	-1.37892	0.0490566	0.176664	1	1894
GO_REGULATION_OF_SMOOTH_MUSCLE_CELL_PROLIFERATION	97	-0.667738	-1.37882	0.0223267	0.176659	1	1578
GO_REGULATION_OF_ACTION_POTENTIAL	32	-0.753667	-1.37874	0.0483425	0.17661	1	1521
GO_REGULATION_OF_PRODUCTION_OF_MOLECULAR_MEDIATOR_OF_IMMUNE_RESPONSE	90	-0.679344	-1.37985	0.0290206	0.176457	1	2228
GO_LYMPHOCYTE_MIGRATION	38	-0.751541	-1.37873	0.0472879	0.176423	1	1711
TST1_01	194	-0.633434	-1.37997	0.0206746	0.176423	1	2428
GO_POSITIVE_REGULATION_OF_MYOBLAST_DIFFERENTIATION	15	-0.827527	-1.37979	0.0603715	0.176378	1	1432
GO_REGULATION_OF_CELL_SHAPE	130	-0.657535	-1.37864	0.0251429	0.17637	1	2889
GO_POSITIVE_REGULATION_OF_VASCULATURE_DEVELOPMENT	116	-0.659685	-1.37971	0.0277778	0.176324	1	1326
GO_NEGATIVE_REGULATION_OF_FAT_CELL_DIFFERENTIATION	37	-0.744866	-1.37953	0.0508242	0.176284	1	1679
GO_POSITIVE_REGULATION_OF_CELLULAR_RESPONSE_TO_TRANSFORMING_GROWTH_FACTOR_BETA_STIMULUS	22	-0.790151	-1.37967	0.0426829	0.176192	1	2776
GO_CELLULAR_RESPONSE_TO_EXTERNAL_STIMULUS	230	-0.641548	-1.37947	0.0128205	0.17619	1	1708
GO_CYTOSOLIC_CALCIUM_ION_TRANSPORT	44	-0.728127	-1.37927	0.0532787	0.176171	1	2177
GO_RAS_GUANYL_NUCLEOTIDE_EXCHANGE_FACTOR_ACTIVITY	200	-0.641322	-1.38025	0.0186608	0.17601	1	2802
GO_HEART_TRABECULA_MORPHOGENESIS	19	-0.819476	-1.37947	0.0510511	0.175999	1	2458
TAL1BETAITF2_01	205	-0.640281	-1.38111	0.0160085	0.175378	1	2447
GO_CELL_MATRIX_ADHESION	106	-0.669253	-1.38103	0.0238379	0.175346	1	2132
GO_REGULATION_OF_RAS_PROTEIN_SIGNAL_TRANSDUCTION	172	-0.642421	-1.38098	0.0167785	0.175243	1	2732
GO_POSITIVE_REGULATION_OF_STRESS_ACTIVATED_PROTEIN_KINASE_SIGNALING_CASCADE	125	-0.65439	-1.38098	0.0264368	0.175036	1	2551
GO_POSITIVE_REGULATION_OF_INTERLEUKIN_12_PRODUCTION	30	-0.768224	-1.38087	0.0542083	0.175023	1	2025
GO_REGULATION_OF_MYELOID_CELL_APOPTOTIC_PROCESS	21	-0.809206	-1.38159	0.0622222	0.175	1	2049
GO_MESODERM_MORPHOGENESIS	55	-0.715755	-1.38154	0.0475578	0.174912	1	2263
GO_KINASE_REGULATOR_ACTIVITY	165	-0.641679	-1.38145	0.0167973	0.1749	1	2636
GO_POSITIVE_REGULATION_OF_DEFENSE_RESPONSE	322	-0.620128	-1.38313	0.0114583	0.172287	1	2226
POU6F1_01	177	-0.645774	-1.38303	0.0232558	0.172262	1	1634
SRF_Q4	186	-0.641559	-1.38334	0.0133333	0.172063	1	2573
GO_BASE_EXCISION_REPAIR	38	0.691806	1.50657	0.0145985	0.171934	1	2409
GO_LABYRINTHINE_LAYER_DEVELOPMENT	35	-0.752108	-1.38363	0.0456432	0.171892	1	1578
GO_ANTIGEN_BINDING	72	-0.677545	-1.38358	0.0399501	0.171779	1	1298
GO_REGULATION_OF_MACROPHAGE_ACTIVATION	23	-0.801361	-1.38385	0.0508721	0.17162	1	1261
GO_RESPONSE_TO_CAMP	88	-0.67609	-1.38418	0.0249377	0.171158	1	1588
GO_POSITIVE_REGULATION_OF_ALCOHOL_BIOSYNTHETIC_PROCESS	17	-0.823205	-1.38448	0.0439239	0.170969	1	1939
GO_ACID_SECRETION	50	-0.714911	-1.38491	0.0345286	0.170968	1	1821
GO_CELL_CELL_ADHERENS_JUNCTION	51	-0.721667	-1.38445	0.0374194	0.170835	1	2099
GO_PROTEIN_DEALKYLATION	27	-0.777992	-1.38488	0.0509915	0.17081	1	1615
ETS2_B	253	-0.638755	-1.38484	0.00956429	0.170674	1	2754
GO_ADAPTIVE_IMMUNE_RESPONSE_BASED_ON_SOMATIC_RECOMBINATION_OF_IMMUNE_RECEPTORS_BUILT_FROM_IMMUNOGLOBULIN_SUPERFAMILY_DOMAINS	110	-0.666359	-1.38473	0.0318021	0.170672	1	1486
GO_REGULATION_OF_MEMBRANE_DEPOLARIZATION	35	-0.749516	-1.38531	0.0535211	0.170369	1	1078
ISRE_01	216	-0.634528	-1.38568	0.00985761	0.170278	1	2482
GO_ESTABLISHMENT_OR_MAINTENANCE_OF_BIPOLAR_CELL_POLARITY	31	-0.758901	-1.38627	0.0579915	0.170133	1	2394
GO_POSITIVE_REGULATION_OF_ACTIN_FILAMENT_POLYMERIZATION	62	-0.705076	-1.38565	0.044586	0.170131	1	2158
GO_CALCIUM_ION_IMPORT	53	-0.715021	-1.38555	0.0367937	0.170125	1	2177
YTAAYNGCT_UNKNOWN	120	-0.666108	-1.38587	0.0281532	0.170093	1	2726
GO_ENDOTHELIAL_CELL_DEVELOPMENT	43	-0.735072	-1.38598	0.0539084	0.170055	1	2732
GO_EPIDERMIS_DEVELOPMENT	166	-0.64294	-1.38613	0.0199557	0.169964	1	2527
GO_INTERFERON_GAMMA_MEDIATED_SIGNALING_PATHWAY	65	-0.700924	-1.38646	0.048811	0.169957	1	822
GO_CARBOHYDRATE_TRANSMEMBRANE_TRANSPORT	21	-0.809776	-1.38659	0.0579495	0.169936	1	960
GO_POSITIVE_REGULATION_OF_ALPHA_BETA_T_CELL_PROLIFERATION	18	-0.831902	-1.38627	0.0397554	0.169928	1	1236
GO_REGULATION_OF_OSTEOCLAST_DIFFERENTIATION	52	-0.713192	-1.38715	0.0539084	0.169632	1	2722
GO_RESPONSE_TO_DRUG	363	-0.621263	-1.3871	0.00618557	0.169526	1	1567
GO_MYELOID_DENDRITIC_CELL_ACTIVATION	22	-0.800341	-1.38736	0.0485294	0.169454	1	1298
GO_LONG_TERM_MEMORY	21	-0.797265	-1.38705	0.0574374	0.169406	1	1125
GO_NEGATIVE_REGULATION_OF_PROTEIN_MATURATION	30	-0.756557	-1.38701	0.047486	0.169271	1	2170
GO_POSITIVE_REGULATION_OF_INFLAMMATORY_RESPONSE	94	-0.673977	-1.38772	0.0297619	0.168957	1	2226
GO_TRANSMEMBRANE_RECEPTOR_PROTEIN_TYROSINE_KINASE_SIGNALING_PATHWAY	441	-0.625478	-1.38812	0.00203874	0.168768	1	1761
GO_HISTONE_METHYLTRANSFERASE_ACTIVITY	46	0.662743	1.5143	0.0204918	0.168636	1	1516
GO_NEGATIVE_REGULATION_OF_SYNAPTIC_TRANSMISSION	49	-0.729617	-1.38831	0.0373711	0.168614	1	2111
GO_NEGATIVE_REGULATION_OF_CELL_JUNCTION_ASSEMBLY	19	-0.811066	-1.38811	0.0521472	0.168583	1	2316
WWTAAGGC_UNKNOWN	107	-0.67158	-1.38804	0.0235294	0.168486	1	2598
GO_REGULATION_OF_PHOSPHOPROTEIN_PHOSPHATASE_ACTIVITY	56	-0.703874	-1.3886	0.0448718	0.168188	1	1137
GO_REGULATION_OF_TRANSMEMBRANE_TRANSPORT	338	-0.626012	-1.38882	0.00515996	0.168186	1	2133
GO_NEURON_RECOGNITION	26	-0.778178	-1.38874	0.0473282	0.168153	1	914
GO_IONOTROPIC_GLUTAMATE_RECEPTOR_COMPLEX	31	-0.763536	-1.38914	0.0397163	0.167749	1	3056
GO_HYDROLASE_ACTIVITY_HYDROLYZING_N_GLYCOSYL_COMPOUNDS	20	0.789196	1.51428	0.0175439	0.167594	1	1607
KEGG_MISMATCH_REPAIR	23	0.782035	1.51389	0.0264026	0.167145	1	2409
GO_S_ADENOSYLMETHIONINE_METABOLIC_PROCESS	17	0.804802	1.51003	0.0276923	0.16704	1	1319
GO_RIBONUCLEOPROTEIN_COMPLEX_SUBUNIT_ORGANIZATION	181	0.551911	1.51351	0	0.166666	1	3940
GO_REGULATION_OF_NEURON_DIFFERENTIATION	465	-0.620795	-1.39001	0.00102775	0.166167	1	1628
GO_POSITIVE_REGULATION_OF_ACTIN_FILAMENT_BUNDLE_ASSEMBLY	44	-0.729574	-1.39017	0.0455729	0.166105	1	2698
GO_PROTEIN_OLIGOMERIZATION	370	-0.619671	-1.39027	0.00306435	0.166101	1	1615
GO_DNA_METHYLATION_OR_DEMETHYLATION	50	0.658646	1.51197	0.0223214	0.166078	1	1639
GO_REGULATION_OF_IMMUNOGLOBULIN_SECRETION	15	-0.836268	-1.39044	0.0468986	0.165989	1	2228
GO_REGULATION_OF_T_CELL_MEDIATED_CYTOTOXICITY	22	-0.800359	-1.39083	0.0543634	0.165895	1	1788
BRN2_01	187	-0.647621	-1.39079	0.0219058	0.16577	1	1246
GO_NUCLEAR_TRANSCRIBED_MRNA_CATABOLIC_PROCESS_EXONUCLEOLYTIC	30	0.718773	1.51343	0.028754	0.165701	1	4436
GO_REGULATION_OF_CARDIAC_MUSCLE_TISSUE_DEVELOPMENT	30	-0.760625	-1.39071	0.0398352	0.165701	1	2404
GO_POSITIVE_REGULATION_OF_B_CELL_MEDIATED_IMMUNITY	25	-0.78689	-1.39152	0.0678925	0.165586	1	1635
GO_REGULATION_OF_INTERLEUKIN_2_PRODUCTION	46	-0.744109	-1.39146	0.023968	0.165469	1	1534
GO_RETINA_MORPHOGENESIS_IN_CAMERA_TYPE_EYE	34	-0.746838	-1.3914	0.0541311	0.165385	1	1288
GO_ORGANELLAR_SMALL_RIBOSOMAL_SUBUNIT	25	0.758996	1.51302	0.0353982	0.165322	1	2901
GO_REGULATION_OF_ALCOHOL_BIOSYNTHETIC_PROCESS	39	-0.74861	-1.39137	0.04047	0.165252	1	1329
GO_NEGATIVE_REGULATION_OF_BLOOD_PRESSURE	32	-0.762958	-1.39127	0.0472103	0.165207	1	2664
GO_U1_SNRNP	16	0.817718	1.51186	0.0299728	0.165203	1	2278
GO_PYRIMIDINE_DEOXYRIBONUCLEOTIDE_METABOLIC_PROCESS	16	0.81815	1.51732	0.0232558	0.164717	1	2469
SPZ1_01	190	-0.645166	-1.39249	0.0120614	0.164385	1	2153
GO_RECEPTOR_MEDIATED_ENDOCYTOSIS	184	-0.654192	-1.39231	0.0164835	0.164272	1	2750
GO_MYELOID_LEUKOCYTE_ACTIVATION	85	-0.681821	-1.39267	0.0204082	0.164216	1	1450
PAX_Q6	207	-0.642416	-1.39247	0.012945	0.164205	1	1880
GO_DIENCEPHALON_DEVELOPMENT	48	-0.731719	-1.39295	0.0359043	0.164131	1	1174
GO_REGULATION_OF_T_HELPER_CELL_DIFFERENTIATION	23	-0.793193	-1.39283	0.0454545	0.164123	1	1882
GO_SISTER_CHROMATID_SEGREGATION	165	0.56405	1.51848	0	0.163967	1	3641
GO_KINASE_ACTIVATOR_ACTIVITY	57	-0.717529	-1.39362	0.0256082	0.163212	1	2546
GO_REGULATION_OF_MUSCLE_SYSTEM_PROCESS	157	-0.650104	-1.39352	0.0237557	0.163185	1	1913
GO_NATURAL_KILLER_CELL_MEDIATED_IMMUNITY	20	-0.820723	-1.39402	0.0395738	0.16283	1	762
GO_CLATHRIN_COATED_VESICLE	138	-0.662104	-1.39393	0.0232288	0.162787	1	2750
GO_NEURON_MATURATION	25	-0.788326	-1.39433	0.0472103	0.162621	1	1849
GO_POSTSYNAPSE	293	-0.635847	-1.39427	0.0095037	0.162542	1	2802
GO_CALMODULIN_BINDING	154	-0.648553	-1.39498	0.0165746	0.161657	1	2493
GO_EXTRINSIC_COMPONENT_OF_MEMBRANE	230	-0.644711	-1.39784	0.0106045	0.161494	1	2413
GO_HEART_VALVE_DEVELOPMENT	27	-0.794809	-1.39803	0.037464	0.161348	1	2466
GO_EAR_MORPHOGENESIS	85	-0.692854	-1.3978	0.028777	0.161341	1	1036
GO_DIVALENT_INORGANIC_CATION_HOMEOSTASIS	265	-0.638557	-1.39838	0.0127119	0.161293	1	2273
GO_PHOSPHATASE_INHIBITOR_ACTIVITY	29	-0.761957	-1.39832	0.0472103	0.16118	1	955
GO_REGULATION_OF_STAT_CASCADE	97	-0.680514	-1.39535	0.026862	0.16116	1	1606
GO_ACTIN_BASED_CELL_PROJECTION	151	-0.65734	-1.3978	0.016835	0.161136	1	2741
GO_REGULATION_OF_CARBOHYDRATE_BIOSYNTHETIC_PROCESS	69	-0.695883	-1.39825	0.0356688	0.161129	1	1340
GO_RESPONSE_TO_NITRIC_OXIDE	16	-0.845333	-1.3955	0.0382166	0.161065	1	1326
HNF3ALPHA_Q6	171	-0.644892	-1.39773	0.0120746	0.16104	1	1030
GO_REGULATION_OF_SMOOTH_MUSCLE_CELL_MIGRATION	47	-0.733768	-1.39753	0.0380435	0.161039	1	1340
GO_DEVELOPMENTAL_INDUCTION	18	-0.833265	-1.39766	0.0568012	0.16098	1	663
GO_POLYPEPTIDE_N_ACETYLGALACTOSAMINYLTRANSFERASE_ACTIVITY	15	-0.865191	-1.39737	0.024	0.160917	1	226
GO_POSITIVE_REGULATION_OF_PROTEIN_DEPOLYMERIZATION	17	-0.854297	-1.39752	0.0341085	0.160836	1	887
GO_CARDIAC_SEPTUM_MORPHOGENESIS	35	-0.772149	-1.39732	0.0298913	0.160793	1	2561
GO_RNA_SPLICING_VIA_TRANSESTERIFICATION_REACTIONS	252	0.53724	1.52249	0	0.160756	1	4265
GO_REGULATION_OF_ENDOTHELIAL_CELL_DIFFERENTIATION	25	-0.793291	-1.39715	0.0567686	0.160714	1	1208
GO_PYRIMIDINE_NUCLEOSIDE_TRIPHOSPHATE_METABOLIC_PROCESS	18	0.825871	1.52389	0.0174927	0.160714	1	2220
GO_POSITIVE_REGULATION_OF_RESPONSE_TO_WOUNDING	133	-0.657959	-1.39591	0.016	0.160711	1	2226
KEGG_HEDGEHOG_SIGNALING_PATHWAY	45	-0.729641	-1.39706	0.0575342	0.160691	1	1234
GO_LEUKOCYTE_DIFFERENTIATION	255	-0.637689	-1.39697	0.0115789	0.160668	1	1613
GO_REGULATION_OF_ISOTYPE_SWITCHING	23	-0.792103	-1.39688	0.0463097	0.160641	1	1606
GO_INORGANIC_ANION_TRANSMEMBRANE_TRANSPORTER_ACTIVITY	85	-0.685636	-1.39731	0.0372208	0.160592	1	1724
GO_REGULATION_OF_CYCLIC_NUCLEOTIDE_METABOLIC_PROCESS	106	-0.675202	-1.3965	0.019883	0.160574	1	2051
GO_RNA_METHYLATION	50	0.657579	1.52326	0.0291667	0.160553	1	4502
GO_TELENCEPHALON_DEVELOPMENT	183	-0.645603	-1.39589	0.0222469	0.160537	1	1558
GO_EPHRIN_RECEPTOR_SIGNALING_PATHWAY	76	-0.689485	-1.39684	0.0362954	0.160519	1	2316
CTGRYYYNATT_UNKNOWN	48	-0.724537	-1.39914	0.0437086	0.160493	1	2584
GO_REGULATION_OF_CELL_ADHESION_MEDIATED_BY_INTEGRIN	34	-0.763504	-1.39634	0.0402219	0.160491	1	1273
GO_AMMONIUM_TRANSMEMBRANE_TRANSPORT	21	-0.808625	-1.39645	0.0445765	0.160488	1	1535
GO_DRUG_TRANSMEMBRANE_TRANSPORT	16	-0.835219	-1.39676	0.0431433	0.160464	1	1257
GO_SALIVARY_GLAND_DEVELOPMENT	28	-0.786014	-1.39907	0.0383562	0.160437	1	2327
GO_REGULATION_OF_ADHERENS_JUNCTION_ORGANIZATION	47	-0.726047	-1.39667	0.0402685	0.160431	1	2637
GO_REGULATION_OF_CALCIUM_MEDIATED_SIGNALING	65	-0.697595	-1.39627	0.0416141	0.16041	1	2471
GO_NEGATIVE_REGULATION_OF_B_CELL_PROLIFERATION	15	-0.853086	-1.39897	0.0444444	0.160386	1	1713
STAT5A_01	204	-0.651759	-1.39626	0.00991189	0.160213	1	2131
GO_REGULATION_OF_SYNCYTIUM_FORMATION_BY_PLASMA_MEMBRANE_FUSION	19	-0.811936	-1.39942	0.0485584	0.160156	1	1432
GO_CHROMOSOME_ORGANIZATION_INVOLVED_IN_MEIOTIC_CELL_CYCLE	36	0.712605	1.52249	0.0236487	0.159705	1	1992
GO_NEUROTROPHIN_SIGNALING_PATHWAY	21	-0.810053	-1.39979	0.0474138	0.159613	1	639
GO_OXIDOREDUCTASE_ACTIVITY_ACTING_ON_NAD_P_H	87	0.595497	1.52521	0.00555556	0.159428	1	3648
NFKAPPAB_01	217	-0.64165	-1.40015	0.0151515	0.159114	1	2157
E2F_01	60	0.652775	1.52225	0.0144231	0.159028	1	1429
GO_POSITIVE_REGULATION_OF_PRODUCTION_OF_MOLECULAR_MEDIATOR_OF_IMMUNE_RESPONSE	56	-0.723785	-1.40111	0.0352201	0.158993	1	2228
KEGG_WNT_SIGNALING_PATHWAY	136	-0.66346	-1.40103	0.0182857	0.158891	1	1450
GO_NEGATIVE_REGULATION_OF_SMALL_GTPASE_MEDIATED_SIGNAL_TRANSDUCTION	38	-0.749889	-1.40041	0.0561497	0.158816	1	374
GO_CONTRACTILE_FIBER	167	-0.650374	-1.40103	0.0121816	0.158672	1	2108
GO_REGULATION_OF_MUSCLE_CELL_DIFFERENTIATION	124	-0.665195	-1.40063	0.0197216	0.15859	1	1578
GO_REACTIVE_NITROGEN_SPECIES_METABOLIC_PROCESS	16	-0.848409	-1.40076	0.0376766	0.158565	1	1516
TBP_01	181	-0.648044	-1.40099	0.0190797	0.158514	1	1673
GO_RESPONSE_TO_VITAMIN_D	26	-0.77986	-1.40098	0.0488827	0.158306	1	2637
GO_RESPONSE_TO_AUDITORY_STIMULUS	20	-0.814379	-1.40203	0.0399408	0.157376	1	1150
GO_POSITIVE_REGULATION_OF_HEART_CONTRACTION	28	-0.789079	-1.40223	0.0398352	0.157229	1	2523
GO_PROTEIN_LOCALIZATION_TO_CELL_SURFACE	19	-0.819858	-1.40307	0.039039	0.156503	1	1961
GO_CELL_BODY	409	-0.628841	-1.40329	0	0.156472	1	1725
KEGG_ALDOSTERONE_REGULATED_SODIUM_REABSORPTION	37	-0.756767	-1.40299	0.0330578	0.156462	1	3147
GO_REACTIVE_OXYGEN_SPECIES_BIOSYNTHETIC_PROCESS	20	-0.826753	-1.40276	0.0404192	0.156449	1	1794
GO_INORGANIC_ANION_TRANSPORT	91	-0.687792	-1.40289	0.0275449	0.156429	1	1724
GO_REGULATION_OF_FATTY_ACID_OXIDATION	25	-0.78608	-1.40325	0.0500736	0.156323	1	938
GO_REGULATION_OF_ESTABLISHMENT_OF_PROTEIN_LOCALIZATION_TO_PLASMA_MEMBRANE	44	-0.742073	-1.40352	0.024032	0.15626	1	1655
GO_CELL_FATE_SPECIFICATION	39	-0.742489	-1.40366	0.0436006	0.156173	1	2147
YKACATTT_UNKNOWN	233	-0.638199	-1.40401	0.00870511	0.155688	1	3069
GO_SECRETORY_VESICLE	362	-0.632832	-1.40501	0.00416667	0.155162	1	1821
GO_PHOSPHATASE_REGULATOR_ACTIVITY	78	-0.695882	-1.40514	0.0235149	0.155133	1	1199
GO_REGULATION_OF_STRIATED_MUSCLE_CONTRACTION	64	-0.714204	-1.40467	0.0349563	0.155119	1	2578
GO_POSITIVE_REGULATION_OF_ALPHA_BETA_T_CELL_ACTIVATION	47	-0.745361	-1.40493	0.0377359	0.155095	1	1236
GO_CANONICAL_WNT_SIGNALING_PATHWAY	80	-0.692607	-1.40457	0.023199	0.155064	1	1134
GO_LAMELLIPODIUM_MEMBRANE	17	-0.844728	-1.40483	0.0355556	0.155045	1	1022
GO_CELLULAR_RESPONSE_TO_BIOTIC_STIMULUS	149	-0.653404	-1.40449	0.0198676	0.155014	1	1817
GO_DOUBLE_STRAND_BREAK_REPAIR	147	0.568782	1.52866	0	0.155001	1	2098
GO_CALCIUM_CHANNEL_REGULATOR_ACTIVITY	32	-0.768297	-1.40544	0.0452675	0.154994	1	2680
KEGG_CELL_ADHESION_MOLECULES_CAMS	121	-0.658837	-1.4058	0.0152225	0.154987	1	1930
GO_REGULATION_OF_ALPHA_BETA_T_CELL_PROLIFERATION	22	-0.812364	-1.40537	0.0449927	0.154897	1	1652
GO_STRUCTURAL_CONSTITUENT_OF_CYTOSKELETON	78	-0.694197	-1.40577	0.0193939	0.154811	1	2675
GO_EAR_DEVELOPMENT	148	-0.660674	-1.40566	0.0133482	0.154762	1	2348
GO_PYRIMIDINE_CONTAINING_COMPOUND_BIOSYNTHETIC_PROCESS	37	0.72409	1.52973	0.0184502	0.154325	1	2469
KEGG_CITRATE_CYCLE_TCA_CYCLE	29	0.751686	1.53087	0.0392857	0.153806	1	80
GO_POSITIVE_REGULATION_OF_SMOOTH_MUSCLE_CELL_PROLIFERATION	59	-0.722979	-1.40682	0.0246753	0.15368	1	2731
SREBP1_02	73	-0.695356	-1.40664	0.0332103	0.153551	1	3409
GO_PROTEIN_TYROSINE_PHOSPHATASE_ACTIVITY	91	-0.693212	-1.40713	0.0214031	0.153534	1	1460
GO_HETEROTRIMERIC_G_PROTEIN_COMPLEX	29	-0.78208	-1.4068	0.0352113	0.153499	1	387
GO_POSITIVE_REGULATION_OF_CAMP_METABOLIC_PROCESS	61	-0.711511	-1.40704	0.0304569	0.153477	1	2051
STAT3_02	121	-0.665908	-1.40783	0.0246479	0.153261	1	2777
GO_L_ALPHA_AMINO_ACID_TRANSMEMBRANE_TRANSPORT	21	-0.821791	-1.40799	0.0297177	0.153211	1	689
GO_REGULATION_OF_ERK1_AND_ERK2_CASCADE	182	-0.647631	-1.40782	0.0141921	0.153061	1	2247
GO_MIDDLE_EAR_MORPHOGENESIS	17	-0.840091	-1.40777	0.029985	0.152948	1	917
GO_PROTEIN_KINASE_C_ACTIVITY	15	-0.856721	-1.40768	0.0458015	0.152882	1	747
GO_NUCLEOID	40	0.717833	1.53204	0.0358423	0.152828	1	3940
RYAAAKNNNNNNTTGW_UNKNOWN	65	-0.706556	-1.40844	0.0403917	0.152823	1	1160
GO_REGULATION_OF_CAMP_MEDIATED_SIGNALING	20	-0.813115	-1.40896	0.0311526	0.152764	1	2010
GO_POSITIVE_REGULATION_OF_CYCLIC_NUCLEOTIDE_METABOLIC_PROCESS	73	-0.70786	-1.40837	0.0251889	0.15271	1	2051
GO_PLASMA_MEMBRANE_PROTEIN_COMPLEX	410	-0.628642	-1.40864	0.00203459	0.1527	1	2008
GO_EMBRYO_DEVELOPMENT_ENDING_IN_BIRTH_OR_EGG_HATCHING	453	-0.633355	-1.40766	0.00101729	0.152693	1	1748
GO_NEURONAL_POSTSYNAPTIC_DENSITY	46	-0.740311	-1.40895	0.0256757	0.152557	1	1497
HOXA4_Q2	202	-0.657199	-1.40884	0.0152174	0.152515	1	1861
GO_CELLULAR_RESPONSE_TO_ORGANIC_CYCLIC_COMPOUND	390	-0.629531	-1.4096	0.0010352	0.151732	1	1667
GO_REGULATION_OF_ANOIKIS	22	-0.822349	-1.41018	0.0269058	0.150835	1	1840
HEB_Q6	210	-0.647195	-1.41149	0.0151844	0.149936	1	2200
GO_T_TUBULE	37	-0.752544	-1.4113	0.0491573	0.149842	1	2245
GO_CIRCULATORY_SYSTEM_PROCESS	289	-0.637128	-1.41147	0.0052687	0.149754	1	2133
GO_MEMBRANE_DEPOLARIZATION_DURING_ACTION_POTENTIAL	31	-0.774463	-1.41127	0.0439716	0.149654	1	2283
MEF2_01	101	-0.683265	-1.41094	0.019025	0.149641	1	2004
GO_REGULATION_OF_CELL_SIZE	155	-0.660135	-1.41105	0.0135135	0.149637	1	1648
GO_POSITIVE_REGULATION_OF_B_CELL_ACTIVATION	62	-0.716705	-1.41122	0.0241117	0.149546	1	1606
GO_NEGATIVE_REGULATION_OF_NUCLEOSIDE_METABOLIC_PROCESS	16	-0.839658	-1.41209	0.0292758	0.149462	1	2060
GO_CYCLIC_NUCLEOTIDE_CATABOLIC_PROCESS	16	-0.857465	-1.41199	0.0254873	0.149456	1	1310
GO_POSITIVE_REGULATION_OF_EXCITATORY_POSTSYNAPTIC_POTENTIAL	20	-0.828569	-1.41303	0.0292826	0.149451	1	1727
GO_MYOSIN_V_BINDING	15	-0.854318	-1.41222	0.03125	0.149439	1	1337
KEGG_NOTCH_SIGNALING_PATHWAY	46	-0.737098	-1.41324	0.0331633	0.149292	1	2465
CEBPB_01	217	-0.658382	-1.41197	0.00868621	0.149269	1	1631
GO_REGULATION_OF_ALPHA_BETA_T_CELL_DIFFERENTIATION	41	-0.75876	-1.41302	0.0303867	0.149231	1	1882
GO_NEGATIVE_REGULATION_OF_AXON_GUIDANCE	25	-0.802418	-1.41301	0.0352423	0.149029	1	2223
GO_REGULATION_OF_CARDIAC_MUSCLE_CONTRACTION	54	-0.72753	-1.41391	0.0244233	0.148908	1	2476
AAANWWTGC_UNKNOWN	160	-0.650398	-1.413	0.0167224	0.148818	1	2786
GO_VOLTAGE_GATED_CALCIUM_CHANNEL_COMPLEX	28	-0.798465	-1.41267	0.0408759	0.148804	1	1310
MAZR_01	191	-0.654486	-1.41361	0.0107296	0.148768	1	2056
PPARA_01	33	-0.780065	-1.41387	0.0293725	0.14876	1	1107
GO_CYTOPLASMIC_REGION	253	-0.645464	-1.41297	0.00536481	0.148665	1	2800
FOXD3_01	149	-0.663128	-1.41385	0.0146727	0.148549	1	1485
MEF2_03	189	-0.657011	-1.41421	0.012035	0.148541	1	1909
GO_G_PROTEIN_COUPLED_PURINERGIC_RECEPTOR_SIGNALING_PATHWAY	19	-0.832358	-1.41293	0.0319149	0.148493	1	1274
GO_REGULATION_OF_CELL_CYCLE_CHECKPOINT	27	-0.798614	-1.41497	0.026393	0.147663	1	6
GO_MICROFILAMENT_MOTOR_ACTIVITY	15	-0.871634	-1.41508	0.0321027	0.147658	1	653
GO_CLATHRIN_COATED_VESICLE_MEMBRANE	70	-0.70665	-1.41487	0.0249377	0.147592	1	1381
KEGG_HYPERTROPHIC_CARDIOMYOPATHY_HCM	65	-0.714315	-1.4156	0.023544	0.147586	1	1892
GO_POSITIVE_REGULATION_OF_SMALL_GTPASE_MEDIATED_SIGNAL_TRANSDUCTION	34	-0.769687	-1.41522	0.0364146	0.14758	1	1125
GO_POSITIVE_REGULATION_OF_RESPONSE_TO_BIOTIC_STIMULUS	30	-0.792294	-1.41548	0.0229555	0.147579	1	1939
GO_B_CELL_RECEPTOR_SIGNALING_PATHWAY	35	-0.765932	-1.41573	0.0286885	0.147534	1	1101
GO_AMINO_ACID_TRANSPORT	94	-0.682238	-1.41542	0.014218	0.14746	1	689
ATF1_Q6	187	-0.6538	-1.41602	0.00551268	0.147408	1	1397
GO_FOLIC_ACID_CONTAINING_COMPOUND_METABOLIC_PROCESS	26	0.759512	1.53597	0.0242424	0.147272	1	2656
GO_CYTOKINE_MEDIATED_SIGNALING_PATHWAY	380	-0.635251	-1.41602	0.0030896	0.147189	1	2132
GO_IONOTROPIC_GLUTAMATE_RECEPTOR_BINDING	21	-0.813896	-1.41641	0.0344828	0.146907	1	1839
NFY_01	214	-0.64669	-1.4172	0.0118534	0.146766	1	1454
GO_RESPONSE_TO_STEROID_HORMONE	415	-0.634655	-1.41708	0.00304878	0.146742	1	2336
SMAD4_Q6	196	-0.65472	-1.41699	0.00977199	0.146685	1	1372
GO_POSITIVE_REGULATION_OF_PROTEIN_KINASE_B_SIGNALING	69	-0.714485	-1.4168	0.0381773	0.146631	1	2601
GO_NEURAL_CREST_CELL_MIGRATION	37	-0.761494	-1.41669	0.0286885	0.146606	1	2223
GO_SECRETION	468	-0.636177	-1.41744	0.00203252	0.14655	1	1954
GO_POSITIVE_REGULATION_OF_MUSCLE_CONTRACTION	34	-0.766805	-1.41698	0.0405594	0.146484	1	1278
GO_POSITIVE_REGULATION_OF_INTERLEUKIN_4_PRODUCTION	22	-0.824861	-1.41781	0.0268657	0.146013	1	1377
GO_L_AMINO_ACID_TRANSMEMBRANE_TRANSPORTER_ACTIVITY	36	-0.781162	-1.41837	0.0254597	0.145965	1	689
GO_DOPAMINE_METABOLIC_PROCESS	16	-0.848943	-1.4182	0.0306748	0.145813	1	1812
TCF1P_Q6	212	-0.65221	-1.41836	0.00761697	0.145761	1	2250
GO_PYRIMIDINE_NUCLEOTIDE_BIOSYNTHETIC_PROCESS	26	0.752541	1.53759	0.0275229	0.145729	1	2791
GO_METENCEPHALON_DEVELOPMENT	78	-0.705886	-1.4182	0.013597	0.145583	1	1174
GO_ALPHA_BETA_T_CELL_DIFFERENTIATION	43	-0.758876	-1.41883	0.0217687	0.145581	1	1340
GO_NEGATIVE_REGULATION_OF_CALCIUM_ION_IMPORT	20	-0.818406	-1.41875	0.0433483	0.145493	1	1298
GO_RESPONSE_TO_FATTY_ACID	75	-0.709482	-1.41911	0.0211706	0.145259	1	2025
PITX2_Q2	195	-0.656685	-1.4198	0.0109649	0.144412	1	2200
GO_REGULATION_OF_ANATOMICAL_STRUCTURE_SIZE	402	-0.636909	-1.41977	0	0.144215	1	2158
GO_POSITIVE_CHEMOTAXIS	26	-0.784847	-1.42001	0.0408451	0.14421	1	828
GO_REGULATION_OF_MUSCLE_CONTRACTION	114	-0.677883	-1.42092	0.0163361	0.143863	1	2578
GGCNKCCATNK_UNKNOWN	108	-0.687009	-1.42037	0.0141844	0.143795	1	1122
GO_CAMERA_TYPE_EYE_MORPHOGENESIS	76	-0.713787	-1.4211	0.0247831	0.143778	1	1288
GO_SKELETAL_MUSCLE_CONTRACTION	26	-0.79686	-1.42079	0.0336257	0.143671	1	929
GO_REGULATION_OF_OSSIFICATION	148	-0.670113	-1.4209	0.0215909	0.143651	1	1715
RNCTGNYNRNCTGNY_UNKNOWN	59	-0.718774	-1.4207	0.02375	0.143592	1	1625
GO_POSITIVE_REGULATION_OF_BLOOD_VESSEL_ENDOTHELIAL_CELL_MIGRATION	24	-0.818264	-1.42067	0.0442073	0.143426	1	1298
GO_U4_U6_X_U5_TRI_SNRNP_COMPLEX	20	0.785482	1.54112	0.0158228	0.14313	1	3204
GO_POSITIVE_REGULATION_OF_ORGANELLE_ASSEMBLY	41	-0.749927	-1.42156	0.0283286	0.143115	1	2044
GO_NON_RECOMBINATIONAL_REPAIR	60	0.661785	1.54011	0.0239234	0.142596	1	3621
GO_PYRIMIDINE_NUCLEOSIDE_TRIPHOSPHATE_BIOSYNTHETIC_PROCESS	16	0.824501	1.54089	0.0350877	0.142443	1	2220
STAT5B_01	203	-0.660285	-1.42213	0.0109051	0.142304	1	2157
GO_REGULATION_OF_GLUCOSE_METABOLIC_PROCESS	88	-0.702494	-1.42227	0.0156815	0.14228	1	2224
GO_POSITIVE_REGULATION_OF_CALCIUM_ION_IMPORT	41	-0.756145	-1.42245	0.0283401	0.1422	1	2133
GO_PROTEIN_TYROSINE_SERINE_THREONINE_PHOSPHATASE_ACTIVITY	40	-0.761123	-1.42264	0.0270636	0.142068	1	1371
GO_CELL_SUBSTRATE_ADHESION	150	-0.669684	-1.42294	0.0169875	0.141757	1	2291
GO_SPLICEOSOMAL_TRI_SNRNP_COMPLEX	25	0.773973	1.5429	0.0157233	0.141553	1	3204
GO_RESPONSE_TO_MOLECULE_OF_BACTERIAL_ORIGIN	282	-0.642052	-1.42384	0.00632911	0.141426	1	1817
GO_HOMOTYPIC_CELL_CELL_ADHESION	45	-0.737863	-1.42327	0.0321337	0.141347	1	1567
IK3_01	180	-0.660022	-1.42376	0.00873363	0.14133	1	1809
GO_LIPOPOLYSACCHARIDE_MEDIATED_SIGNALING_PATHWAY	30	-0.788589	-1.42375	0.0345324	0.141116	1	1817
GO_VIRUS_RECEPTOR_ACTIVITY	64	-0.722179	-1.42362	0.0331633	0.140902	1	1682
LFA1_Q6	193	-0.658173	-1.42374	0.0121681	0.140889	1	2584
GO_INACTIVATION_OF_MAPK_ACTIVITY	23	-0.823519	-1.42432	0.0265487	0.14079	1	1954
GO_NEGATIVE_REGULATION_OF_CELL_CELL_ADHESION	121	-0.683405	-1.42469	0.0162225	0.14037	1	1652
GO_AMINOGLYCAN_CATABOLIC_PROCESS	58	-0.729954	-1.42489	0.0175659	0.140181	1	2193
KEGG_MAPK_SIGNALING_PATHWAY	226	-0.654913	-1.42519	0.0138445	0.139863	1	1578
AREB6_03	225	-0.647695	-1.42563	0.00965665	0.139526	1	2081
GO_REGULATION_OF_PLASMA_MEMBRANE_ORGANIZATION	68	-0.712907	-1.42559	0.0258732	0.139364	1	1655
GO_CORTICAL_CYTOSKELETON	75	-0.714038	-1.42595	0.0148331	0.139123	1	2671
GO_ALPHA_BETA_T_CELL_ACTIVATION	50	-0.746834	-1.4263	0.0242038	0.138708	1	1340
GO_MODULATION_OF_EXCITATORY_POSTSYNAPTIC_POTENTIAL	28	-0.796211	-1.42675	0.031339	0.1381	1	1727
GO_REGULATION_OF_ORGANELLE_ASSEMBLY	136	-0.671198	-1.428	0.021814	0.137611	1	541
GO_REGULATION_OF_RESPONSE_TO_WOUNDING	335	-0.638251	-1.42775	0.00103413	0.137599	1	2025
GO_STRUCTURAL_CONSTITUENT_OF_MUSCLE	35	-0.778747	-1.42763	0.0251397	0.137585	1	978
GO_ACTIN_FILAMENT	66	-0.72576	-1.42816	0.0177215	0.137532	1	1832
GO_MESENCHYMAL_CELL_DIFFERENTIATION	101	-0.69261	-1.42754	0.0228916	0.137509	1	2223
KEGG_GLYCOSAMINOGLYCAN_BIOSYNTHESIS_HEPARAN_SULFATE	21	-0.830269	-1.42795	0.0272727	0.137467	1	363
GO_TRANSCRIPTION_COUPLED_NUCLEOTIDE_EXCISION_REPAIR	71	0.638281	1.54674	0.00995025	0.137452	1	3787
GNCF_01	55	-0.738537	-1.42747	0.0322165	0.137436	1	2532
GTGGGTGK_UNKNOWN	231	-0.65871	-1.42746	0.00539957	0.137212	1	1711
TGCTGAY_UNKNOWN	431	-0.6415	-1.42735	0	0.137187	1	2116
GO_NEGATIVE_REGULATION_OF_LIPID_METABOLIC_PROCESS	62	-0.728896	-1.42993	0.0192555	0.13715	1	1576
GO_PDZ_DOMAIN_BINDING	80	-0.70823	-1.4296	0.0204819	0.137123	1	2394
GO_REGULATION_OF_GLUCOSE_IMPORT_IN_RESPONSE_TO_INSULIN_STIMULUS	16	-0.856355	-1.42853	0.0120846	0.137105	1	1153
GO_NEGATIVE_REGULATION_OF_LIPID_BIOSYNTHETIC_PROCESS	37	-0.77426	-1.43049	0.0214765	0.137077	1	1329
AP2ALPHA_01	206	-0.657307	-1.43038	0.0043384	0.137028	1	1866
GO_REGULATION_OF_INTERLEUKIN_8_PRODUCTION	54	-0.747443	-1.4299	0.0242967	0.136978	1	1340
CTAWWWATA_RSRFC4_Q2	281	-0.645181	-1.42914	0.00527426	0.136969	1	1904
GO_REGULATION_OF_CARTILAGE_DEVELOPMENT	50	-0.742539	-1.42957	0.0277411	0.13693	1	1417
GO_REGULATION_OF_PROTEIN_AUTOPHOSPHORYLATION	33	-0.78987	-1.43034	0.0259366	0.13688	1	1450
GO_CALCIUM_CHANNEL_COMPLEX	46	-0.750603	-1.42984	0.0377359	0.136863	1	2214
RP58_01	164	-0.66671	-1.4295	0.014574	0.13681	1	1839
KEGG_TGF_BETA_SIGNALING_PATHWAY	80	-0.707506	-1.42936	0.0231144	0.136809	1	2364
GO_EXOCYTOSIS	258	-0.650699	-1.42911	0.00853789	0.13679	1	1727
GO_CELL_CYCLE_G1_S_PHASE_TRANSITION	105	0.599545	1.54793	0.00666667	0.136766	1	2114
GO_CELL_FATE_COMMITMENT_INVOLVED_IN_FORMATION_OF_PRIMARY_GERM_LAYER	21	-0.831117	-1.43028	0.0324006	0.136747	1	401
GO_ORGANELLE_FISSION	444	0.525564	1.54656	0	0.136673	1	3239
GO_SH3_DOMAIN_BINDING	110	-0.675274	-1.4289	0.0183276	0.136664	1	2167
CDC5_01	188	-0.665981	-1.42907	0.00773481	0.136611	1	2157
GO_RESPONSE_TO_OXIDATIVE_STRESS	317	-0.64741	-1.43104	0.00310881	0.136283	1	1859
GO_REGULATION_OF_THE_FORCE_OF_HEART_CONTRACTION	20	-0.827914	-1.43116	0.0293255	0.136255	1	2010
GO_REGULATION_OF_ANTIGEN_RECEPTOR_MEDIATED_SIGNALING_PATHWAY	38	-0.769306	-1.43133	0.0286885	0.136169	1	3028
PR_02	112	-0.690898	-1.43177	0.0214031	0.13605	1	2025
RSRFC4_Q2	166	-0.667711	-1.43164	0.0164835	0.136049	1	1904
GO_DNA_MODIFICATION	70	0.637696	1.54987	0.0229358	0.135856	1	1639
GO_REGULATED_EXOCYTOSIS	181	-0.660363	-1.43163	0.0109051	0.135839	1	1727
GO_OXIDOREDUCTASE_ACTIVITY_ACTING_ON_NAD_P_H_QUINONE_OR_SIMILAR_COMPOUND_AS_ACCEPTOR	49	0.676657	1.54935	0.00743494	0.135655	1	3648
GO_HEART_PROCESS	68	-0.7146	-1.43216	0.0257069	0.1355	1	2039
GO_REGULATION_OF_CATENIN_IMPORT_INTO_NUCLEUS	24	-0.821546	-1.43299	0.0236337	0.135456	1	870
GO_CATALYTIC_STEP_2_SPLICEOSOME	84	0.628705	1.55354	0.00552486	0.135296	1	4657
GO_REGULATION_OF_PLATELET_AGGREGATION	15	-0.874127	-1.43296	0.0302115	0.135261	1	1325
GO_PYRIMIDINE_NUCLEOTIDE_METABOLIC_PROCESS	41	0.706832	1.55169	0.0222222	0.135243	1	2469
PBX1_02	94	-0.697171	-1.43283	0.0144928	0.135231	1	1866
NFY_C	205	-0.659443	-1.43257	0.00548246	0.135218	1	822
GO_HINDLIMB_MORPHOGENESIS	24	-0.812207	-1.43327	0.0239774	0.135139	1	917
GO_INTEGRIN_MEDIATED_SIGNALING_PATHWAY	79	-0.714292	-1.43282	0.0210918	0.135013	1	2263
TAL1ALPHAE47_01	201	-0.65921	-1.43256	0.00869565	0.135011	1	2447
GO_WNT_SIGNALING_PATHWAY	315	-0.651099	-1.43422	0.00207469	0.134856	1	1624
GO_CELL_SUBSTRATE_ADHERENS_JUNCTION_ASSEMBLY	23	-0.826368	-1.43409	0.0285285	0.134822	1	1742
GO_REGULATION_OF_CELLULAR_COMPONENT_SIZE	303	-0.647596	-1.43402	0.00207469	0.134678	1	2079
NFKAPPAB65_01	199	-0.66252	-1.43401	0.0107991	0.134453	1	2726
GO_ORGANELLAR_LARGE_RIBOSOMAL_SUBUNIT	31	0.726017	1.55345	0.0274914	0.134438	1	3651
GO_REGULATION_OF_SKELETAL_MUSCLE_TISSUE_DEVELOPMENT	38	-0.764821	-1.43389	0.0248276	0.134394	1	2153
KEGG_BIOSYNTHESIS_OF_UNSATURATED_FATTY_ACIDS	20	0.811941	1.5516	0.0151057	0.134342	1	1808
GO_DNA_ALKYLATION	38	0.71166	1.56522	0.0211268	0.134234	1	957
GO_POSITIVE_REGULATION_OF_PROTEIN_COMPLEX_DISASSEMBLY	23	-0.818314	-1.43385	0.0337243	0.134192	1	1312
GO_REGULATION_OF_TRANSCRIPTION_INVOLVED_IN_G1_S_TRANSITION_OF_MITOTIC_CELL_CYCLE	25	0.769535	1.56688	0.0295082	0.13413	1	1429
KEGG_PRION_DISEASES	30	-0.789516	-1.4348	0.029453	0.134005	1	2246
GO_REGULATION_OF_ACTIN_NUCLEATION	26	-0.802645	-1.43497	0.0190058	0.133909	1	249
GO_KINASE_INHIBITOR_ACTIVITY	76	-0.711201	-1.43514	0.0186104	0.133878	1	1612
GO_REPLISOME	29	0.742866	1.56306	0.028777	0.13387	1	2088
GO_SYNAPSIS	24	0.808676	1.56779	0.00657895	0.133829	1	1466
GO_POSITIVE_REGULATION_OF_SYNAPSE_ASSEMBLY	44	-0.752605	-1.43538	0.0241287	0.133655	1	1599
PEA3_Q6	239	-0.652356	-1.4355	0.00958466	0.133652	1	2472
GO_QUINONE_METABOLIC_PROCESS	26	0.748139	1.56484	0.0252366	0.13362	1	2680
GO_CYTOSKELETAL_ADAPTOR_ACTIVITY	16	-0.861737	-1.4357	0.0199386	0.133569	1	1625
GO_PTERIDINE_CONTAINING_COMPOUND_METABOLIC_PROCESS	32	0.752459	1.55338	0.0101351	0.133515	1	1215
GO_DNA_BIOSYNTHETIC_PROCESS	110	0.604749	1.56667	0	0.133258	1	3224
GO_NUCLEOTIDE_EXCISION_REPAIR	109	0.609755	1.56281	0	0.133137	1	3986
GO_RNA_3_END_PROCESSING	93	0.615812	1.5644	0.00595238	0.132995	1	4038
GO_REGULATION_OF_COFACTOR_METABOLIC_PROCESS	44	-0.754535	-1.4363	0.0197368	0.132888	1	2120
GO_CHEMOKINE_ACTIVITY	35	-0.780888	-1.43617	0.022069	0.132878	1	1711
GO_GLOMERULAR_EPITHELIUM_DEVELOPMENT	16	0.83209	1.55796	0.0268657	0.132865	1	533
GO_HISTONE_METHYLATION	69	0.640081	1.56935	0.005291	0.132832	1	3653
GO_SMALL_SUBUNIT_PROCESSOME	33	0.732596	1.55589	0.0223642	0.13282	1	3844
GO_PYRIMIDINE_NUCLEOBASE_METABOLIC_PROCESS	18	0.824913	1.55728	0.0239521	0.132749	1	1241
GO_REGULATION_OF_CD4_POSITIVE_ALPHA_BETA_T_CELL_ACTIVATION	35	-0.78368	-1.43657	0.0240964	0.132657	1	1882
GO_DEOXYRIBONUCLEOTIDE_METABOLIC_PROCESS	33	0.727681	1.55681	0.0427046	0.132314	1	2586
GO_DICARBOXYLIC_ACID_METABOLIC_PROCESS	88	0.622082	1.55913	0.00591716	0.132256	1	2899
GO_MATURATION_OF_SSU_RRNA_FROM_TRICISTRONIC_RRNA_TRANSCRIPT_SSU_RRNA_5_8S_RRNA_LSU_RRNA_	33	0.728069	1.56278	0.0212014	0.132024	1	4250
GO_CARBOXY_LYASE_ACTIVITY	28	0.756612	1.57094	0.0223642	0.131739	1	899
GO_TELOMERE_CAPPING	21	0.798058	1.56256	0.0184615	0.13131	1	614
GO_MITOCHONDRIAL_RESPIRATORY_CHAIN_COMPLEX_I_BIOGENESIS	51	0.682948	1.56147	0.0168067	0.130691	1	5125
GO_PROTEIN_LOCALIZATION_TO_CHROMOSOME	39	0.709961	1.57247	0.0196078	0.130447	1	2581
GO_LENS_FIBER_CELL_DIFFERENTIATION	21	-0.837062	-1.43812	0.0301724	0.130368	1	1338
GO_POSITIVE_REGULATION_OF_CELLULAR_COMPONENT_BIOGENESIS	346	-0.643995	-1.43799	0.00308642	0.130354	1	2201
GO_CELLULAR_MODIFIED_AMINO_ACID_BIOSYNTHETIC_PROCESS	47	0.688037	1.56252	0	0.130282	1	1317
GO_EXOCRINE_SYSTEM_DEVELOPMENT	37	-0.785529	-1.43863	0.0163488	0.130161	1	1761
KEGG_HOMOLOGOUS_RECOMBINATION	28	0.760382	1.5612	0.0243902	0.130142	1	3621
GO_NEURONAL_ACTION_POTENTIAL	18	-0.852084	-1.43843	0.0312966	0.130059	1	1517
GO_RECEPTOR_INTERNALIZATION	40	-0.772416	-1.43855	0.0208623	0.13005	1	2245
GO_MUSCLE_CONTRACTION	187	-0.666845	-1.43919	0.00889878	0.129375	1	2039
GO_MUSCLE_SYSTEM_PROCESS	226	-0.658968	-1.43938	0.0095037	0.129294	1	2039
GO_REGULATION_OF_ION_HOMEOSTASIS	162	-0.679266	-1.43955	0.0144124	0.129225	1	2177
GO_CHLORIDE_TRANSPORT	68	-0.725402	-1.43981	0.0139417	0.12906	1	1724
KEGG_PRIMARY_IMMUNODEFICIENCY	34	-0.766076	-1.44	0.0302198	0.128993	1	1606
GO_L_AMINO_ACID_TRANSPORT	42	-0.770143	-1.44054	0.0201884	0.128763	1	689
GO_DICARBOXYLIC_ACID_TRANSPORT	58	-0.745355	-1.44043	0.0203562	0.128712	1	657
NKX25_02	198	-0.66743	-1.4407	0.0077951	0.128701	1	2301
GO_GUANYL_NUCLEOTIDE_EXCHANGE_FACTOR_ACTIVITY	269	-0.654019	-1.44031	0.00310881	0.128685	1	2732
GO_CEREBELLAR_CORTEX_MORPHOGENESIS	23	-0.825409	-1.44093	0.0236686	0.128524	1	1036
GO_REGULATION_OF_IMMUNOGLOBULIN_PRODUCTION	45	-0.750648	-1.44154	0.0265957	0.127609	1	1606
IRF1_01	208	-0.661975	-1.44179	0.00434311	0.127379	1	1490
GO_ANTIPORTER_ACTIVITY	56	-0.734714	-1.44309	0.0317881	0.125406	1	1526
GO_NEUTRAL_LIPID_BIOSYNTHETIC_PROCESS	24	0.780168	1.57717	0.0133779	0.124558	1	423
GO_POSITIVE_REGULATION_OF_CALCIUM_ION_TRANSPORT	86	-0.70679	-1.4441	0.0171149	0.123765	1	2133
GO_POSITIVE_REGULATION_OF_BMP_SIGNALING_PATHWAY	26	-0.825864	-1.44448	0.0281481	0.123665	1	1631
GO_SENSORY_ORGAN_MORPHOGENESIS	180	-0.665342	-1.44448	0.00892857	0.123436	1	1323
GO_CGMP_METABOLIC_PROCESS	18	-0.850729	-1.44518	0.0228659	0.123182	1	1326
CIZ_01	189	-0.667019	-1.44513	0.00545851	0.123036	1	2471
GO_POSITIVE_REGULATION_OF_INTERLEUKIN_2_PRODUCTION	30	-0.806803	-1.4456	0.013947	0.122885	1	1534
GO_CARDIAC_SEPTUM_DEVELOPMENT	68	-0.73127	-1.44511	0.0225	0.122829	1	2202
KEGG_DILATED_CARDIOMYOPATHY	71	-0.727118	-1.44552	0.0139241	0.122795	1	2010
GO_ACTIN_FILAMENT_ORGANIZATION	157	-0.684841	-1.44605	0.00784753	0.122612	1	2249
GO_PLATELET_AGGREGATION	34	-0.790939	-1.44594	0.0250348	0.122582	1	1567
GO_MOVEMENT_IN_ENVIRONMENT_OF_OTHER_ORGANISM_INVOLVED_IN_SYMBIOTIC_INTERACTION	81	-0.712719	-1.44637	0.00853659	0.122499	1	2440
YAATNANRNNNCAG_UNKNOWN	51	-0.756264	-1.44634	0.0156863	0.122298	1	1077
GO_ENDOSOME_LUMEN	20	-0.84024	-1.4468	0.0201863	0.122284	1	1072
GO_ENDOCARDIAL_CUSHION_MORPHOGENESIS	17	-0.861324	-1.44675	0.0188383	0.122114	1	870
GO_PHOSPHATIDYLINOSITOL_BINDING	179	-0.670206	-1.44813	0.0100559	0.122001	1	2413
GO_TRANSFORMING_GROWTH_FACTOR_BETA_RECEPTOR_BINDING	41	-0.775259	-1.44828	0.0238727	0.121945	1	2202
GO_NEGATIVE_REGULATION_OF_STEROID_METABOLIC_PROCESS	19	-0.861643	-1.44805	0.011976	0.121898	1	1329
TEF_Q6	203	-0.666114	-1.44933	0.00656455	0.121857	1	2409
GO_GRANULOCYTE_ACTIVATION	18	-0.857374	-1.44724	0.0210526	0.121817	1	678
GO_AXONAL_FASCICULATION	16	-0.880348	-1.44747	0.015625	0.121723	1	914
EVI1_02	101	-0.703731	-1.44805	0.00936768	0.121666	1	1485
GO_G_PROTEIN_COUPLED_CHEMOATTRACTANT_RECEPTOR_ACTIVITY	21	-0.835904	-1.44932	0.0226586	0.121623	1	2039
GO_NITRIC_OXIDE_SYNTHASE_BINDING	18	-0.852952	-1.44797	0.02118	0.121569	1	553
GO_REGULATION_OF_CALCIUM_ION_TRANSMEMBRANE_TRANSPORT	96	-0.701776	-1.44864	0.0168472	0.121544	1	2560
KEGG_O_GLYCAN_BIOSYNTHESIS	23	-0.827756	-1.44786	0.0219298	0.121535	1	506
GO_COGNITION	199	-0.66872	-1.44894	0.00746269	0.12149	1	1662
GO_GROWTH_FACTOR_RECEPTOR_BINDING	93	-0.708026	-1.44773	0.0167665	0.121478	1	1987
GO_MONOSACCHARIDE_TRANSMEMBRANE_TRANSPORTER_ACTIVITY	18	-0.850611	-1.44926	0.0203443	0.121453	1	183
GO_REGULATION_OF_CALCIUM_ION_TRANSPORT_INTO_CYTOSOL	76	-0.726355	-1.44883	0.0139241	0.121426	1	2560
RACCACAR_AML_Q6	220	-0.664604	-1.44925	0.00967742	0.121212	1	1353
KEGG_LEUKOCYTE_TRANSENDOTHELIAL_MIGRATION	103	-0.703557	-1.44996	0.00818713	0.121027	1	1828
GO_REGULATION_OF_FIBROBLAST_MIGRATION	27	-0.81388	-1.45017	0.0236111	0.120962	1	1930
GO_POSITIVE_REGULATION_OF_INTERLEUKIN_8_PRODUCTION	42	-0.772075	-1.45039	0.022973	0.120854	1	1340
AP2REP_01	145	-0.685018	-1.45228	0.0111857	0.119806	1	2073
GO_NEURAL_CREST_CELL_DIFFERENTIATION	55	-0.743729	-1.4534	0.0211082	0.119686	1	2637
GO_NEGATIVE_REGULATION_OF_CHEMOTAXIS	44	-0.758428	-1.4522	0.0233838	0.119678	1	2223
GO_CELL_GROWTH	115	-0.699857	-1.45325	0.0104651	0.119664	1	1625
GR_01	163	-0.677802	-1.45357	0.0101351	0.119647	1	1342
GO_REGULATION_OF_NUCLEOTIDE_METABOLIC_PROCESS	153	-0.687737	-1.45313	0.0135593	0.119633	1	2060
GO_POSITIVE_REGULATION_OF_NEURAL_PRECURSOR_CELL_PROLIFERATION	30	-0.796596	-1.45158	0.0127119	0.119562	1	680
GO_POSITIVE_REGULATION_OF_CELL_DIVISION	97	-0.704744	-1.45305	0.0131422	0.119521	1	1821
GO_PLATELET_ALPHA_GRANULE_LUMEN	47	-0.761467	-1.45215	0.0235911	0.11951	1	1567
GO_NEGATIVE_REGULATION_OF_MYOBLAST_DIFFERENTIATION	17	-0.863729	-1.4515	0.0136157	0.119423	1	1298
GO_LYMPH_VESSEL_DEVELOPMENT	18	-0.857066	-1.4521	0.0178571	0.119355	1	803
GO_MYELIN_ASSEMBLY	15	-0.88421	-1.45303	0.0193548	0.119297	1	1284
GO_ACTIN_MEDIATED_CELL_CONTRACTION	59	-0.737069	-1.45148	0.0200753	0.119214	1	1894
GO_REGULATION_OF_PROTEIN_KINASE_B_SIGNALING	101	-0.710454	-1.45191	0.013253	0.119212	1	1325
GO_REGULATION_OF_AXON_GUIDANCE	35	-0.792293	-1.45293	0.021419	0.119206	1	2223
GO_LEUKOCYTE_CHEMOTAXIS	99	-0.705708	-1.45279	0.0117371	0.119185	1	1893
GO_REGULATION_OF_B_CELL_MEDIATED_IMMUNITY	39	-0.778111	-1.45445	0.0175676	0.11917	1	1635
GO_MESENCHYME_MORPHOGENESIS	26	-0.824008	-1.4521	0.0231214	0.119111	1	870
GO_SMALL_GTPASE_MEDIATED_SIGNAL_TRANSDUCTION	324	-0.65453	-1.45439	0.00206825	0.119017	1	2547
KEGG_VEGF_SIGNALING_PATHWAY	64	-0.73827	-1.45437	0.0078125	0.118792	1	1516
GO_OXIDOREDUCTASE_ACTIVITY_ACTING_ON_THE_ALDEHYDE_OR_OXO_GROUP_OF_DONORS	36	0.724344	1.58269	0.0187266	0.118704	1	1222
GO_AEROBIC_RESPIRATION	49	0.687543	1.58198	0.012766	0.118632	1	4470
TCF4_Q5	165	-0.66851	-1.45433	0.00653595	0.118607	1	2123
GO_CELL_CORTEX	213	-0.665808	-1.45511	0.0043573	0.118515	1	2800
GO_ACTOMYOSIN	56	-0.760347	-1.45506	0.0150943	0.118324	1	1832
GO_MYOSIN_BINDING	50	-0.764106	-1.45702	0.0183007	0.118319	1	2158
GO_CELL_FATE_DETERMINATION	29	-0.811526	-1.45742	0.0211864	0.118168	1	981
GO_TRANSCRIPTIONAL_REPRESSOR_ACTIVITY_RNA_POLYMERASE_II_CORE_PROMOTER_PROXIMAL_REGION_SEQUENCE_SPECIFIC_BINDING	83	-0.723807	-1.45698	0.0151707	0.118141	1	1498
GO_RECEPTOR_SIGNALING_COMPLEX_SCAFFOLD_ACTIVITY	21	-0.840147	-1.45727	0.0208333	0.118132	1	1662
GO_SENSORY_PERCEPTION	353	-0.655255	-1.45684	0.00206612	0.118103	1	2318
GO_GLYCOSAMINOGLYCAN_BINDING	155	-0.677512	-1.45766	0.0123318	0.11801	1	1871
GO_REGULATION_OF_INTERLEUKIN_2_BIOSYNTHETIC_PROCESS	17	-0.87097	-1.45673	0.00890208	0.11801	1	1160
GO_RESPONSE_TO_ISOQUINOLINE_ALKALOID	20	-0.85655	-1.45609	0.0121581	0.117868	1	411
GO_LENS_DEVELOPMENT_IN_CAMERA_TYPE_EYE	50	-0.758789	-1.45672	0.00662252	0.117768	1	1338
NERF_Q2	228	-0.666631	-1.45629	0.0087241	0.117765	1	2298
GO_MULTICELLULAR_ORGANISMAL_SIGNALING	93	-0.710457	-1.45816	0.00606796	0.117715	1	1894
GO_POSITIVE_REGULATION_OF_PATHWAY_RESTRICTED_SMAD_PROTEIN_PHOSPHORYLATION	39	-0.772572	-1.45663	0.0240964	0.11765	1	2200
GO_HEPARIN_BINDING	119	-0.699864	-1.45607	0.0114679	0.117646	1	1871
GO_REGULATION_OF_FAT_CELL_DIFFERENTIATION	89	-0.705413	-1.45652	0.00844391	0.117589	1	1346
GO_REGULATION_OF_BMP_SIGNALING_PATHWAY	62	-0.738819	-1.45922	0.0163934	0.117476	1	2202
GO_VENTRICULAR_SEPTUM_DEVELOPMENT	45	-0.764541	-1.45815	0.0275862	0.117468	1	2561
GO_ACTIN_MYOSIN_FILAMENT_SLIDING	27	-0.810071	-1.45879	0.0280899	0.11741	1	978
GO_CELLULAR_RESPONSE_TO_MECHANICAL_STIMULUS	74	-0.725042	-1.45605	0.0103093	0.117409	1	1708
GO_NEGATIVE_REGULATION_OF_LOCOMOTION	229	-0.669591	-1.45849	0.00323276	0.117409	1	2226
GO_VENTRICULAR_CARDIAC_MUSCLE_TISSUE_DEVELOPMENT	29	-0.819897	-1.45946	0.0117302	0.117263	1	2006
GO_CEREBELLAR_CORTEX_DEVELOPMENT	36	-0.789255	-1.4592	0.0219479	0.117242	1	1036
GO_HISTONE_DEMETHYLASE_ACTIVITY	24	-0.82558	-1.45965	0.0133333	0.117184	1	564
PR_01	117	-0.699315	-1.45876	0.00946746	0.117184	1	1178
GO_VOLTAGE_GATED_CALCIUM_CHANNEL_ACTIVITY	26	-0.816459	-1.45604	0.0159884	0.117177	1	833
GO_REGULATION_OF_CYTOKINE_BIOSYNTHETIC_PROCESS	87	-0.721188	-1.45914	0.0119904	0.117076	1	1449
GO_POSTREPLICATION_REPAIR	50	0.695768	1.5854	0.00454545	0.115735	1	3355
GO_ACTIN_FILAMENT_BASED_MOVEMENT	78	-0.73161	-1.46322	0.0124224	0.114862	1	2069
GO_POSITIVE_REGULATION_OF_CYTOKINE_BIOSYNTHETIC_PROCESS	55	-0.752065	-1.46127	0.0116732	0.114675	1	1261
GO_RAB_GTPASE_BINDING	107	-0.698964	-1.46318	0.00233372	0.114669	1	2893
GO_CELL_CHEMOTAXIS	141	-0.700958	-1.46249	0.0101351	0.114562	1	1711
IK2_01	223	-0.670918	-1.46362	0.00215983	0.114467	1	1624
GO_RESPONSE_TO_ALCOHOL	307	-0.662542	-1.46315	0	0.114454	1	1822
GO_NEGATIVE_REGULATION_OF_EPITHELIAL_CELL_MIGRATION	43	-0.773021	-1.463	0.0171053	0.114436	1	2818
KEGG_CALCIUM_SIGNALING_PATHWAY	137	-0.695693	-1.46388	0.00917431	0.114372	1	2133
GO_SMAD_PROTEIN_SIGNAL_TRANSDUCTION	44	-0.76973	-1.46244	0.0167742	0.114371	1	2147
HMGIY_Q6	200	-0.673821	-1.46289	0.00875273	0.114309	1	1283
GO_CELL_CELL_JUNCTION_ASSEMBLY	65	-0.743723	-1.46186	0.0256082	0.11428	1	2099
GO_ACTIN_FILAMENT_BASED_PROCESS	403	-0.660136	-1.46202	0	0.114254	1	2279
ALPHACP1_01	215	-0.668903	-1.46221	0.00860215	0.114237	1	629
GO_REGULATION_OF_INTERLEUKIN_4_PRODUCTION	28	-0.808958	-1.46285	0.0186514	0.114154	1	1377
GO_LAMELLIPODIUM	160	-0.687564	-1.46244	0.01	0.114118	1	2582
GO_ENDOSOME_ORGANIZATION	61	-0.739601	-1.4618	0.0209424	0.11411	1	1323
GO_NON_MEMBRANE_SPANNING_PROTEIN_TYROSINE_KINASE_ACTIVITY	45	-0.764486	-1.46493	0.0187416	0.112908	1	1805
KEGG_SPLICEOSOME	123	0.611174	1.59482	0	0.112781	1	4945
GO_GENE_SILENCING_BY_RNA	112	0.601223	1.59321	0	0.112671	1	1959
GO_CHROMATIN_SILENCING_AT_RDNA	24	0.804719	1.59568	0.0229508	0.112512	1	1118
GO_CARDIAC_VENTRICLE_MORPHOGENESIS	38	-0.797156	-1.46557	0.0164384	0.112257	1	2217
GO_MEIOTIC_CHROMOSOME_SEGREGATION	47	0.701772	1.59444	0.004329	0.112221	1	2023
GO_MHC_CLASS_II_PROTEIN_COMPLEX_BINDING	15	-0.884913	-1.4655	0.00920245	0.112097	1	838
GO_CYTOPLASMIC_TRANSLATION	40	0.730465	1.59283	0.00743494	0.111955	1	3742
FOXO1_02	203	-0.670953	-1.46598	0.00217865	0.111874	1	1313
KEGG_BASE_EXCISION_REPAIR	33	0.744948	1.58977	0.0132013	0.111778	1	3032
GO_REGULATION_OF_TRANSCRIPTION_INVOLVED_IN_CELL_FATE_COMMITMENT	15	-0.886233	-1.46631	0.0111643	0.111579	1	112
GO_RNA_POLYMERASE_ACTIVITY	43	0.700595	1.59265	0.0114504	0.111073	1	4311
GO_RESPONSE_TO_GLUCAGON	41	-0.786882	-1.46695	0.0122283	0.111046	1	1531
GO_LONG_TERM_SYNAPTIC_POTENTIATION	33	-0.813098	-1.46691	0.0084507	0.110835	1	1662
GO_DAMAGED_DNA_BINDING	63	0.669654	1.58976	0.0046729	0.110671	1	4051
GO_REGULATION_OF_FATTY_ACID_BETA_OXIDATION	15	-0.8913	-1.46743	0.00925926	0.110504	1	938
GO_RNA_MODIFICATION	110	0.613933	1.59154	0	0.110488	1	3866
KEGG_HEMATOPOIETIC_CELL_LINEAGE	79	-0.71867	-1.46768	0.0148515	0.110369	1	2136
GO_PYRIMIDINE_NUCLEOSIDE_BIOSYNTHETIC_PROCESS	27	0.771875	1.59897	0.012987	0.11032	1	2220
GO_UNFOLDED_PROTEIN_BINDING	88	0.638627	1.59243	0	0.110262	1	2699
FREAC2_01	206	-0.671868	-1.46814	0.00645161	0.110156	1	1556
SRF_01	41	-0.770264	-1.46852	0.0216216	0.110093	1	2108
GO_MISMATCH_REPAIR	31	0.76271	1.60006	0.0248227	0.110083	1	2409
GO_PROTEIN_KINASE_B_SIGNALING	31	-0.807538	-1.46836	0.0182073	0.110036	1	1667
MEIS1BHOXA9_01	100	-0.710898	-1.46813	0.0106132	0.109904	1	1490
LBP1_Q6	181	-0.680981	-1.46905	0.00886918	0.109711	1	2069
GO_NEGATIVE_REGULATION_OF_CARBOHYDRATE_METABOLIC_PROCESS	37	-0.792216	-1.46891	0.0166205	0.109682	1	2085
GO_DNA_REPAIR	435	0.526292	1.59868	0	0.109418	1	3630
GO_REGULATION_OF_AXONOGENESIS	152	-0.689287	-1.47147	0.00446429	0.109412	1	2103
GO_MYOFILAMENT	20	-0.857367	-1.47115	0.0136986	0.109398	1	978
GO_RESPONSE_TO_PEPTIDE	340	-0.663359	-1.47136	0	0.109334	1	1566
LYF1_01	210	-0.676331	-1.46949	0.0043384	0.10928	1	1904
KEGG_VIBRIO_CHOLERAE_INFECTION	47	-0.778542	-1.47209	0.0121131	0.109252	1	317
GO_DICARBOXYLIC_ACID_TRANSMEMBRANE_TRANSPORTER_ACTIVITY	25	-0.832827	-1.47106	0.0161054	0.109236	1	580
GO_POSITIVE_REGULATION_OF_LEUKOCYTE_DIFFERENTIATION	114	-0.700745	-1.47024	0.0103806	0.109172	1	1893
GO_NEGATIVE_REGULATION_OF_CALCIUM_ION_TRANSMEMBRANE_TRANSPORT	24	-0.844807	-1.47062	0.012987	0.109117	1	1656
GO_VENTRICULAR_SEPTUM_MORPHOGENESIS	23	-0.830336	-1.47239	0.0128388	0.109083	1	671
GO_LYSOSOMAL_LUMEN	80	-0.726452	-1.47101	0.0173267	0.109035	1	2225
GO_CLATHRIN_COATED_ENDOCYTIC_VESICLE	53	-0.757128	-1.47208	0.0118265	0.10901	1	1072
GO_CHEMOKINE_RECEPTOR_BINDING	43	-0.768506	-1.47019	0.020436	0.109001	1	1711
HMEF2_Q6	95	-0.716557	-1.47055	0.00728155	0.10893	1	1921
GO_DIVALENT_INORGANIC_CATION_TRANSMEMBRANE_TRANSPORTER_ACTIVITY	131	-0.706044	-1.47197	0.00580046	0.108885	1	2052
GO_VASCULAR_ENDOTHELIAL_GROWTH_FACTOR_RECEPTOR_SIGNALING_PATHWAY	72	-0.729862	-1.47013	0.0136476	0.108815	1	1719
GO_HETEROPHILIC_CELL_CELL_ADHESION_VIA_PLASMA_MEMBRANE_CELL_ADHESION_MOLECULES	36	-0.78896	-1.47097	0.010043	0.108804	1	1828
GO_POSITIVE_REGULATION_OF_NUCLEOTIDE_METABOLIC_PROCESS	93	-0.714358	-1.47006	0.00729927	0.108687	1	2051
KEGG_AMINOACYL_TRNA_BIOSYNTHESIS	41	0.733064	1.6022	0.0163265	0.108164	1	3927
GO_RESPONSE_TO_NUTRIENT	153	-0.690351	-1.47375	0.00550661	0.107533	1	1880
GO_SECRETORY_GRANULE_LUMEN	67	-0.754519	-1.47363	0.0164766	0.107459	1	1567
CEBPDELTA_Q6	196	-0.680563	-1.47398	0.00436681	0.107458	1	1608
GO_SECRETORY_GRANULE	276	-0.672978	-1.47417	0.00316122	0.107453	1	1298
GO_EYE_MORPHOGENESIS	103	-0.721475	-1.47446	0.00711744	0.107207	1	1323
GO_CHROMOSOME_SEGREGATION	245	0.56969	1.60404	0	0.106934	1	2799
GO_PHOSPHATIDYLINOSITOL_4_5_BISPHOSPHATE_BINDING	43	-0.770738	-1.4753	0.0216509	0.106113	1	1608
KEGG_MELANOGENESIS	88	-0.726309	-1.47568	0.00738916	0.105787	1	1234
GO_PROTEIN_HETEROTETRAMERIZATION	28	0.791268	1.60623	0.0138889	0.105265	1	1241
GO_CELL_MORPHOGENESIS_INVOLVED_IN_DIFFERENTIATION	431	-0.664896	-1.47704	0	0.104509	1	2295
GO_INFLAMMATORY_RESPONSE	375	-0.655162	-1.47721	0	0.104508	1	1882
TATA_01	172	-0.684174	-1.47702	0.00904977	0.104272	1	2039
GO_RHO_PROTEIN_SIGNAL_TRANSDUCTION	44	-0.781413	-1.47687	0.020915	0.1042	1	1881
GO_REGULATION_OF_COAGULATION	72	-0.738581	-1.47818	0.0116129	0.103564	1	2152
GO_NEGATIVE_REGULATION_OF_HOMOTYPIC_CELL_CELL_ADHESION	89	-0.726411	-1.47882	0.0119904	0.103498	1	2516
GO_NEGATIVE_REGULATION_OF_CALCIUM_ION_TRANSPORT	40	-0.800598	-1.47869	0.0145119	0.103425	1	1656
KEGG_TIGHT_JUNCTION	111	-0.714664	-1.47852	0.00710059	0.103378	1	2125
GO_MEMORY	77	-0.741748	-1.47817	0.0108303	0.103301	1	1497
GO_NEGATIVE_REGULATION_OF_EPITHELIAL_CELL_APOPTOTIC_PROCESS	27	-0.835394	-1.47983	0.0117474	0.103034	1	1567
GO_POSITIVE_REGULATION_OF_CELL_DEVELOPMENT	392	-0.658131	-1.48035	0.00102145	0.102774	1	1557
GO_REGULATION_OF_RELEASE_OF_SEQUESTERED_CALCIUM_ION_INTO_CYTOSOL	62	-0.753879	-1.47983	0.0204604	0.102757	1	2560
GO_REGULATION_OF_PLATELET_ACTIVATION	28	-0.837078	-1.48026	0.0145138	0.102633	1	1636
GO_PLATELET_ALPHA_GRANULE	66	-0.745259	-1.48207	0.0113065	0.102598	1	1567
KEGG_ENDOCYTOSIS	172	-0.692899	-1.47977	0.00668896	0.102567	1	2356
GO_REGULATION_OF_B_CELL_DIFFERENTIATION	22	-0.852466	-1.48157	0.0121396	0.10256	1	908
GO_REGULATION_OF_ALPHA_BETA_T_CELL_ACTIVATION	63	-0.756885	-1.47961	0.00903226	0.102533	1	1882
GO_FOREBRAIN_DEVELOPMENT	276	-0.667454	-1.48141	0.00105152	0.102527	1	1346
GO_REGULATION_OF_CELL_MORPHOGENESIS	489	-0.663064	-1.48179	0	0.10249	1	2027
E2A_Q2	197	-0.681491	-1.48131	0.00440529	0.102389	1	2023
GO_POSITIVE_REGULATION_OF_ERK1_AND_ERK2_CASCADE	123	-0.698298	-1.48204	0.00923787	0.10236	1	2147
GO_EXTRINSIC_COMPONENT_OF_PLASMA_MEMBRANE	126	-0.706157	-1.48088	0.013809	0.102278	1	1923
GO_NEGATIVE_REGULATION_OF_EPITHELIAL_CELL_PROLIFERATION	100	-0.718064	-1.48108	0.0117786	0.102241	1	1631
GO_ACTIN_BINDING	343	-0.666188	-1.48306	0	0.102233	1	2800
GO_MORPHOGENESIS_OF_AN_ENDOTHELIUM	15	-0.897187	-1.48128	0.0046225	0.102153	1	6
GO_ACTIN_FILAMENT_BUNDLE	51	-0.774893	-1.48276	0.0065445	0.102141	1	2074
GO_T_CELL_RECEPTOR_COMPLEX	19	-0.867639	-1.48332	0.0104634	0.10211	1	1490
GO_REGULATION_OF_RECEPTOR_RECYCLING	19	-0.872395	-1.48356	0.00601504	0.10206	1	424
GO_RESPONSE_TO_OXYGEN_LEVELS	271	-0.672126	-1.48299	0.0010582	0.102055	1	2305
GO_BLOOD_VESSEL_MORPHOGENESIS	314	-0.669933	-1.48399	0.00104932	0.102012	1	2379
GO_MACROPHAGE_ACTIVATION	29	-0.824672	-1.4827	0.00865801	0.101937	1	1450
GO_NEGATIVE_REGULATION_OF_ANOIKIS	16	-0.889707	-1.48453	0.0139969	0.10178	1	1655
GO_POSITIVE_REGULATION_OF_MUSCLE_TISSUE_DEVELOPMENT	40	-0.79355	-1.48398	0.0165062	0.101737	1	1578
MEF2_04	19	-0.880115	-1.48438	0.00455927	0.101708	1	1141
GO_CELL_SUBSTRATE_JUNCTION_ASSEMBLY	39	-0.793275	-1.48561	0.013587	0.101597	1	1990
GO_T_CELL_MEDIATED_IMMUNITY	27	-0.836198	-1.48552	0.0157368	0.10143	1	1486
GO_POSITIVE_REGULATION_OF_VASOCONSTRICTION	28	-0.824566	-1.48515	0.00715308	0.101429	1	2133
GO_SECOND_MESSENGER_MEDIATED_SIGNALING	128	-0.702453	-1.48641	0.0079636	0.101246	1	2614
GO_REGULATION_OF_MUSCLE_TISSUE_DEVELOPMENT	74	-0.739689	-1.48679	0.00880503	0.101229	1	2404
GO_SECRETION_BY_CELL	395	-0.665073	-1.4851	0	0.101198	1	1954
GO_GLYCOPROTEIN_BINDING	88	-0.716255	-1.48625	0.00722022	0.101192	1	2477
AP4_Q6	184	-0.691302	-1.48548	0.00326442	0.101192	1	1917
GO_REGULATION_OF_LEUKOCYTE_DIFFERENTIATION	201	-0.683582	-1.48665	0.00215983	0.101166	1	1893
GO_ANGIOGENESIS	256	-0.678251	-1.48624	0.00315126	0.100918	1	2379
GO_ENDOTHELIUM_DEVELOPMENT	84	-0.736926	-1.48729	0.00981595	0.100722	1	2839
TAXCREB_02	23	0.816505	1.61165	0.00909091	0.100252	1	644
GO_REGULATION_OF_SEQUESTERING_OF_CALCIUM_ION	88	-0.730059	-1.48856	0.00821596	0.10005	1	2560
GO_CARDIAC_CHAMBER_DEVELOPMENT	106	-0.723722	-1.48841	0.00581395	0.099966	1	2466
GO_REGULATION_OF_WNT_SIGNALING_PATHWAY	274	-0.671789	-1.48802	0.00105597	0.0999316	1	1679
GO_CALCIUM_ION_TRANSMEMBRANE_TRANSPORTER_ACTIVITY	97	-0.727671	-1.48838	0.00716846	0.0997076	1	2052
GO_MACROPHAGE_DIFFERENTIATION	19	0.850433	1.61117	0	0.0996014	1	1680
KEGG_CYTOKINE_CYTOKINE_RECEPTOR_INTERACTION	204	-0.686254	-1.4892	0.00213447	0.0992937	1	2123
GO_REGULATION_OF_PATHWAY_RESTRICTED_SMAD_PROTEIN_PHOSPHORYLATION	49	-0.783131	-1.48982	0.0130548	0.098925	1	2202
GGGNNTTTCC_NFKB_Q6_01	120	-0.702152	-1.48963	0.00700117	0.0989183	1	2264
FREAC4_01	120	-0.702095	-1.4902	0.0114943	0.0986578	1	1454
GO_ORGANIC_ACID_TRANSMEMBRANE_TRANSPORT	77	-0.744952	-1.49066	0.00857843	0.0983311	1	689
EVI1_04	180	-0.695255	-1.49109	0.00769231	0.09825	1	2523
GO_ENDOTHELIAL_CELL_DIFFERENTIATION	68	-0.757325	-1.49566	0.0161692	0.0981767	1	2786
GO_REGULATION_OF_LEUKOCYTE_MIGRATION	128	-0.715969	-1.49294	0.00686499	0.098154	1	1667
GO_CELLULAR_RESPONSE_TO_GLUCAGON_STIMULUS	32	-0.818932	-1.49097	0.0113314	0.0981181	1	1531
KEGG_B_CELL_RECEPTOR_SIGNALING_PATHWAY	72	-0.742554	-1.49277	0.00755667	0.0980745	1	3326
CEBP_Q3	201	-0.689996	-1.49555	0.00538213	0.0980486	1	1160
GO_POSITIVE_REGULATION_OF_EPITHELIAL_CELL_PROLIFERATION	132	-0.718337	-1.49262	0.00337838	0.0980111	1	2327
GO_NEGATIVE_REGULATION_OF_CARTILAGE_DEVELOPMENT	18	-0.8725	-1.49252	0.00772798	0.0978645	1	1068
GO_SEMAPHORIN_PLEXIN_SIGNALING_PATHWAY	35	-0.823254	-1.49551	0.0108992	0.0978046	1	1628
KEGG_PHOSPHATIDYLINOSITOL_SIGNALING_SYSTEM	71	-0.753278	-1.49473	0.0102041	0.0977005	1	2112
GO_ACTIVATION_OF_IMMUNE_RESPONSE	364	-0.672482	-1.49226	0.00102775	0.0977001	1	2209
GO_ADHERENS_JUNCTION_ASSEMBLY	33	-0.807903	-1.49167	0.011396	0.0976971	1	1781
GO_REGULATION_OF_LAMELLIPODIUM_ASSEMBLY	23	-0.845386	-1.49539	0.0147275	0.0976656	1	663
GO_CARDIAC_VENTRICLE_DEVELOPMENT	76	-0.748385	-1.4925	0.00866337	0.0976139	1	2217
GO_AMINO_ACID_TRANSMEMBRANE_TRANSPORTER_ACTIVITY	52	-0.77256	-1.49192	0.010582	0.0975836	1	689
GO_DEFENSE_RESPONSE_TO_GRAM_NEGATIVE_BACTERIUM	33	-0.818684	-1.49441	0.00843882	0.0975384	1	1788
GO_ACTOMYOSIN_STRUCTURE_ORGANIZATION	61	-0.764763	-1.49527	0.0154044	0.0974954	1	1913
GO_CALCIUM_ACTIVATED_CATION_CHANNEL_ACTIVITY	19	-0.865485	-1.49381	0.0120301	0.0974734	1	2248
GGARNTKYCCA_UNKNOWN	59	-0.75933	-1.49364	0.00896287	0.0974432	1	1302
GO_REGULATION_OF_ACTIN_FILAMENT_LENGTH	141	-0.709462	-1.49469	0.00898876	0.0974361	1	2024
GO_PROTEOGLYCAN_BINDING	26	-0.844786	-1.49225	0.0145773	0.0974118	1	1399
CACCCBINDINGFACTOR_Q6	231	-0.689111	-1.49642	0	0.0973608	1	2735
GO_NEURONAL_STEM_CELL_POPULATION_MAINTENANCE	17	-0.884181	-1.49515	0.00596125	0.0973584	1	1230
GO_FC_GAMMA_RECEPTOR_SIGNALING_PATHWAY	73	-0.737102	-1.49431	0.0126103	0.0973487	1	2024
GO_CELL_CELL_JUNCTION	326	-0.67008	-1.49415	0.003125	0.0973182	1	2099
GO_RESPONSE_TO_BMP	73	-0.746638	-1.49693	0.0036855	0.0971776	1	2202
GO_REGULATION_OF_ACTIN_FILAMENT_DEPOLYMERIZATION	43	-0.788722	-1.49689	0.0119205	0.0969072	1	1077
GO_PEPTIDYL_TYROSINE_AUTOPHOSPHORYLATION	38	-0.814648	-1.49855	0.0106101	0.0968508	1	1741
GO_REGULATION_OF_ACTIN_FILAMENT_BUNDLE_ASSEMBLY	72	-0.741846	-1.4993	0.00877193	0.0966631	1	2698
GO_PLASMA_MEMBRANE_RAFT	78	-0.729444	-1.49907	0.013597	0.0966532	1	2537
GO_THYMOCYTE_AGGREGATION	44	-0.791908	-1.49846	0.0082531	0.0966397	1	1336
TTCYNRGAA_STAT5B_01	276	-0.684812	-1.49782	0.0010627	0.0965978	1	2413
NFY_Q6	214	-0.684702	-1.49891	0.00539957	0.0965828	1	897
GO_POSITIVE_REGULATION_OF_AXON_EXTENSION	34	-0.80133	-1.4983	0.014881	0.0965368	1	1331
AML_Q6	218	-0.686597	-1.49768	0.00214592	0.0964862	1	1737
GO_POSITIVE_REGULATION_OF_CELLULAR_RESPONSE_TO_INSULIN_STIMULUS	19	-0.85803	-1.50031	0.0208333	0.0963981	1	1024
GO_T_CELL_ACTIVATION_INVOLVED_IN_IMMUNE_RESPONSE	41	-0.796805	-1.4983	0.0138504	0.096215	1	1340
TAAWWATAG_RSRFC4_Q2	138	-0.711436	-1.50066	0.00687285	0.0961969	1	1500
GO_REGULATION_OF_B_CELL_PROLIFERATION	50	-0.784102	-1.50024	0.0107095	0.0961559	1	1713
GO_RESPONSE_TO_CORTICOSTEROID	147	-0.70525	-1.5021	0.00665188	0.0960555	1	1965
GO_CELL_FATE_COMMITMENT	157	-0.699619	-1.50258	0.00112108	0.0960365	1	1302
GO_LYMPHOCYTE_DIFFERENTIATION	180	-0.696517	-1.50018	0.00331858	0.0959565	1	1534
GO_REGULATION_OF_DEFENSE_RESPONSE_TO_VIRUS_BY_VIRUS	29	-0.843459	-1.49992	0.00713267	0.0959384	1	574
RGAANNTTC_HSF1_01	368	-0.675634	-1.50203	0	0.0958718	1	2101
MAF_Q6	217	-0.682268	-1.50183	0.00428725	0.0958186	1	2483
YNGTTNNNATT_UNKNOWN	293	-0.678053	-1.50254	0	0.0957631	1	1306
GO_REGULATION_OF_ENDOTHELIAL_CELL_APOPTOTIC_PROCESS	35	-0.815007	-1.50393	0.00417827	0.0957347	1	1648
GO_REGULATION_OF_EXTENT_OF_CELL_GROWTH	92	-0.731991	-1.50171	0.0133495	0.0956649	1	2079
GO_SPECTRIN_BINDING	23	-0.858133	-1.50436	0.011994	0.0954305	1	2234
KEGG_GLIOMA	62	-0.757451	-1.50166	0.0128866	0.0953977	1	1180
GO_NEGATIVE_REGULATION_OF_CELL_ACTIVATION	140	-0.71011	-1.50393	0.00332963	0.0953927	1	1713
GO_NEGATIVE_REGULATION_OF_ENDOTHELIAL_CELL_APOPTOTIC_PROCESS	22	-0.863278	-1.50143	0.00860832	0.0953432	1	349
KEGG_REGULATION_OF_ACTIN_CYTOSKELETON	185	-0.698221	-1.50336	0.00221729	0.0952393	1	2327
KEGG_ADHERENS_JUNCTION	72	-0.753199	-1.50391	0.00757576	0.0950676	1	2787
GO_NUCLEAR_CHROMOSOME_SEGREGATION	202	0.587487	1.61618	0	0.0950425	0.999	3594
GO_AMINO_ACID_TRANSMEMBRANE_TRANSPORT	45	-0.796651	-1.50379	0.0104849	0.0949195	1	689
GO_POSITIVE_REGULATION_OF_CYTOSKELETON_ORGANIZATION	160	-0.705794	-1.50545	0.00332594	0.0945306	1	2698
GO_REGULATION_OF_TRANSMEMBRANE_RECEPTOR_PROTEIN_SERINE_THREONINE_KINASE_SIGNALING_PATHWAY	170	-0.699197	-1.50535	0.00440529	0.0943345	1	2202
GO_NEURON_PROJECTION_DEVELOPMENT	456	-0.676819	-1.50652	0	0.0936357	1	2427
GO_POSITIVE_REGULATION_OF_PROTEIN_AUTOPHOSPHORYLATION	20	-0.885611	-1.50627	0.00736377	0.0936283	1	318
GO_GOLGI_LUMEN	60	-0.765463	-1.50857	0.0100756	0.0931495	1	2287
GO_REGULATION_OF_EPITHELIAL_CELL_APOPTOTIC_PROCESS	49	-0.795462	-1.51092	0.00782269	0.0930532	1	1648
GO_CELL_JUNCTION_ORGANIZATION	167	-0.702707	-1.51068	0.0055991	0.0930363	1	2099
GO_T_CELL_DIFFERENTIATION_INVOLVED_IN_IMMUNE_RESPONSE	28	-0.853933	-1.50719	0.00874636	0.0930228	1	1340
GO_NEGATIVE_REGULATION_OF_DENDRITE_DEVELOPMENT	24	-0.864924	-1.50848	0.0058309	0.0929448	1	1267
GO_CELL_ADHESION_MOLECULE_BINDING	165	-0.704977	-1.50901	0.00230415	0.0928779	1	1828
YWATTWNNRGCT_UNKNOWN	55	-0.765927	-1.50756	0.0101781	0.0928679	1	1269
GO_BONE_MINERALIZATION	35	-0.824066	-1.51057	0.00807537	0.0928492	1	1648
GO_RECEPTOR_METABOLIC_PROCESS	71	-0.750127	-1.50834	0.00512164	0.0927865	1	2245
GO_REGULATION_OF_CARBOHYDRATE_METABOLIC_PROCESS	136	-0.709905	-1.50799	0.00683371	0.0926335	1	2085
GO_CEREBELLAR_CORTEX_FORMATION	16	-0.904059	-1.51044	0.00614439	0.0926322	1	1036
GO_TRANSCRIPTIONAL_REPRESSOR_ACTIVITY_RNA_POLYMERASE_II_TRANSCRIPTION_REGULATORY_REGION_SEQUENCE_SPECIFIC_BINDING	126	-0.711955	-1.5082	0.0126292	0.0926032	1	1589
GO_HINDBRAIN_MORPHOGENESIS	31	-0.833359	-1.50983	0.0130624	0.0924275	1	1036
GO_AMINO_ACID_ACTIVATION	50	0.724365	1.62301	0.012605	0.0924083	0.999	3345
GO_RAS_PROTEIN_SIGNAL_TRANSDUCTION	137	-0.713903	-1.51035	0.00459242	0.0924059	1	1881
GO_REGULATION_OF_CALCIUM_ION_TRANSPORT	170	-0.707424	-1.51233	0.00111111	0.0923867	1	2133
GO_IMMUNE_RESPONSE_REGULATING_CELL_SURFACE_RECEPTOR_SIGNALING_PATHWAY	282	-0.688947	-1.51025	0	0.0921772	1	2024
GO_MYOSIN_COMPLEX	54	-0.783378	-1.5127	0.00658762	0.092167	1	1084
SREBP1_Q6	199	-0.695659	-1.51318	0.00552486	0.0921629	1	1456
GO_POSITIVE_REGULATION_OF_NATURAL_KILLER_CELL_MEDIATED_IMMUNITY	18	-0.897403	-1.50979	0.008	0.0921166	1	1486
GO_POSITIVE_REGULATION_OF_ADAPTIVE_IMMUNE_RESPONSE	69	-0.757144	-1.51228	0.00627353	0.0920794	1	1788
CCAWWNAAGG_SRF_Q4	68	-0.750641	-1.51213	0.00502513	0.0919245	1	1538
GO_POSITIVE_REGULATION_OF_LYMPHOCYTE_DIFFERENTIATION	71	-0.7488	-1.51317	0.00125945	0.0918048	1	1788
GO_RESPONSE_TO_MECHANICAL_STIMULUS	183	-0.699804	-1.51202	0.00441501	0.0917312	1	1752
GO_MITOCHONDRIAL_RESPIRATORY_CHAIN_COMPLEX_ASSEMBLY	63	0.687131	1.62262	0.0045045	0.0916399	0.999	4007
GO_SPROUTING_ANGIOGENESIS	39	-0.812901	-1.51405	0.00534045	0.0912608	1	1522
GO_MITOCHONDRIAL_MATRIX	377	0.553378	1.62224	0	0.0910277	0.999	3690
GO_RNA_SPLICING	337	0.551162	1.62151	0	0.0906866	0.999	4097
GO_NUCLEOTIDE_EXCISION_REPAIR_DNA_INCISION	38	0.735856	1.62059	0.00673401	0.0906108	0.999	3986
NCX_01	127	-0.720978	-1.51849	0.00700117	0.0880143	1	1460
GO_CELL_CELL_ADHESION	484	-0.679233	-1.51794	0	0.0879248	1	1828
GO_OUTFLOW_TRACT_MORPHOGENESIS	39	-0.80504	-1.51767	0.0107672	0.0878581	1	1578
GO_EXTRINSIC_COMPONENT_OF_CYTOPLASMIC_SIDE_OF_PLASMA_MEMBRANE	93	-0.74593	-1.51721	0.00362319	0.0878159	1	1741
GO_NEGATIVE_REGULATION_OF_B_CELL_ACTIVATION	30	-0.842546	-1.51749	0.00711238	0.0878124	1	1713
TGTYNNNNNRGCARM_UNKNOWN	73	-0.758243	-1.51696	0.00995025	0.0877789	1	1921
GO_ENSHEATHMENT_OF_NEURONS	77	-0.753189	-1.51846	0.00723764	0.0876946	1	2247
TEF1_Q6	185	-0.703009	-1.52036	0.00220751	0.0873973	1	1849
GO_SISTER_CHROMATID_COHESION	103	0.645824	1.63089	0	0.0873113	0.997	2309
GO_REGULATION_OF_NATURAL_KILLER_CELL_MEDIATED_IMMUNITY	30	-0.84906	-1.51987	0.00821918	0.0871808	1	1486
GO_CALCIUM_ION_TRANSMEMBRANE_TRANSPORT	121	-0.737565	-1.51938	0.00457666	0.0871059	1	2214
GO_MATURATION_OF_SSU_RRNA	41	0.73177	1.63012	0.00746269	0.0870718	0.997	4005
GO_PROTEIN_HETEROOLIGOMERIZATION	95	-0.742337	-1.52035	0.00123001	0.0870354	1	726
GO_NEURON_PROJECTION_GUIDANCE	164	-0.711991	-1.52101	0.00647948	0.0869827	1	2271
GO_ESTABLISHMENT_OF_PROTEIN_LOCALIZATION_TO_ENDOPLASMIC_RETICULUM	104	0.644547	1.62933	0	0.0868648	0.997	3493
GO_POSITIVE_REGULATION_OF_LAMELLIPODIUM_ORGANIZATION	22	-0.864674	-1.51986	0.00433526	0.0868187	1	859
GO_CARDIAC_CHAMBER_MORPHOGENESIS	71	-0.759091	-1.52169	0.0107271	0.0864312	1	2466
GO_PROTEIN_DNA_COMPLEX	131	0.622131	1.62917	0	0.0859335	0.997	1990
GO_REGULATION_OF_TUMOR_NECROSIS_FACTOR_SUPERFAMILY_CYTOKINE_PRODUCTION	91	-0.74673	-1.52282	0.00477897	0.0857513	1	2051
TATA_C	205	-0.698464	-1.5232	0.00330396	0.0856511	1	1338
GO_EMBRYONIC_CAMERA_TYPE_EYE_DEVELOPMENT	25	-0.86828	-1.5228	0.00728863	0.0854119	1	856
GO_CELLULAR_RESPONSE_TO_NITROGEN_COMPOUND	423	-0.685611	-1.52373	0	0.0853594	1	1342
GO_COLLAGEN_BINDING	55	-0.782898	-1.52472	0.00632911	0.0852534	1	1808
GO_PHOSPHATIDYLINOSITOL_BISPHOSPHATE_BINDING	62	-0.775298	-1.52471	0.0100883	0.084891	1	1608
GO_NEGATIVE_CHEMOTAXIS	36	-0.823778	-1.5258	0.0070922	0.0845859	1	1331
GO_REGULATION_OF_CELL_MORPHOGENESIS_INVOLVED_IN_DIFFERENTIATION	293	-0.689736	-1.52557	0.00103734	0.0845552	1	2027
GO_REGULATION_OF_LEUKOCYTE_MEDIATED_CYTOTOXICITY	48	-0.796755	-1.52471	0.00808625	0.084523	1	2040
GO_SINGLE_ORGANISM_CELL_ADHESION	403	-0.681897	-1.52632	0	0.0843125	1	2477
GO_EXTERNAL_SIDE_OF_PLASMA_MEMBRANE	180	-0.713858	-1.52707	0.00223464	0.0840872	1	2025
GO_CARTILAGE_DEVELOPMENT_INVOLVED_IN_ENDOCHONDRAL_BONE_MORPHOGENESIS	17	-0.912099	-1.52692	0.00308166	0.0839154	1	1048
GO_THYMIC_T_CELL_SELECTION	18	-0.897537	-1.5278	0.00740741	0.0836671	1	948
GO_REGULATION_OF_ADAPTIVE_IMMUNE_RESPONSE	115	-0.727086	-1.52887	0.00235571	0.0830587	1	1882
GO_REGULATION_OF_ENDOTHELIAL_CELL_PROLIFERATION	88	-0.750816	-1.52887	0.00501253	0.0826839	1	2229
KEGG_VIRAL_MYOCARDITIS	59	-0.782708	-1.53073	0.00390625	0.081198	1	1828
STAT_Q6	212	-0.706172	-1.53204	0.00330033	0.0807719	1	1377
LEF1_Q2	179	-0.708435	-1.53152	0.0010846	0.0806188	1	1864
GO_NEURON_PROJECTION_MORPHOGENESIS	328	-0.692193	-1.532	0	0.0804517	1	2529
MEF2_Q6_01	191	-0.703636	-1.53363	0.00327869	0.0797046	1	2009
GO_ION_GATED_CHANNEL_ACTIVITY	27	-0.858691	-1.53339	0.00580551	0.0796112	1	2248
GO_VACUOLAR_LUMEN	100	-0.74578	-1.54205	0.00356718	0.0793451	1	2327
GO_POSITIVE_REGULATION_OF_SYNAPTIC_TRANSMISSION	94	-0.74622	-1.53906	0.00718563	0.0791953	1	1734
GO_INTEGRIN_BINDING	95	-0.748251	-1.53868	0.00478469	0.0791879	1	1542
GO_FILOPODIUM	85	-0.755688	-1.54183	0.00476758	0.0791726	1	2668
GO_ACTIN_CYTOSKELETON	399	-0.68641	-1.53978	0	0.0791177	1	2726
GO_EMBRYONIC_CAMERA_TYPE_EYE_MORPHOGENESIS	16	-0.936451	-1.54251	0.00305344	0.0791019	1	844
GO_POSITIVE_REGULATION_OF_IMMUNE_EFFECTOR_PROCESS	140	-0.723524	-1.53956	0.0033557	0.0789779	1	1788
GO_VESICLE_LUMEN	86	-0.746878	-1.53857	0.00357143	0.078924	1	1567
CRX_Q4	188	-0.710542	-1.54177	0.00109649	0.0788542	1	2471
GO_CYTOKINE_ACTIVITY	143	-0.722856	-1.53779	0.00222965	0.0788425	1	2147
GO_POSITIVE_REGULATION_OF_TUMOR_NECROSIS_FACTOR_SUPERFAMILY_CYTOKINE_PRODUCTION	53	-0.804555	-1.54049	0.00906736	0.0787892	1	2025
GO_AORTA_MORPHOGENESIS	17	-0.912521	-1.53569	0.00315956	0.0787349	1	806
GO_CELL_MORPHOGENESIS_INVOLVED_IN_NEURON_DIFFERENTIATION	300	-0.691106	-1.53488	0	0.0786555	1	2455
GO_REGULATION_OF_WOUND_HEALING	104	-0.743997	-1.53547	0.00721154	0.0786112	1	1648
GO_POSITIVE_REGULATION_OF_IMMUNE_RESPONSE	480	-0.686484	-1.53636	0	0.0786038	1	2025
MEF2_02	172	-0.715761	-1.54164	0.00110988	0.0785967	1	1482
GO_REGULATION_OF_LAMELLIPODIUM_ORGANIZATION	32	-0.84564	-1.53765	0.00694444	0.0785903	1	859
GO_REGULATION_OF_CELL_SUBSTRATE_ADHESION	150	-0.719161	-1.53523	0.00227273	0.078584	1	2025
GO_REGULATION_OF_CANONICAL_WNT_SIGNALING_PATHWAY	210	-0.70402	-1.53855	0.00432432	0.0785775	1	1406
GO_CYTOLYSIS	19	-0.898604	-1.54103	0.00452489	0.0785667	1	432
GO_T_CELL_DIFFERENTIATION	117	-0.735358	-1.54325	0.00470588	0.0785642	1	1340
GO_NEGATIVE_REGULATION_OF_STAT_CASCADE	33	-0.841767	-1.54139	0.00823045	0.078545	1	344
GO_CYTOPLASMIC_SIDE_OF_MEMBRANE	159	-0.711749	-1.53836	0.00339751	0.0784786	1	1741
GO_SPLICEOSOMAL_SNRNP_ASSEMBLY	35	0.748885	1.63889	0.0141844	0.0784314	0.996	3855
GO_SKELETAL_SYSTEM_MORPHOGENESIS	155	-0.719482	-1.53631	0.00225479	0.0783011	1	1180
GO_PHOSPHATIDYLINOSITOL_PHOSPHATE_BINDING	104	-0.748755	-1.5376	0.00234742	0.0782374	1	1699
GO_POSITIVE_REGULATION_OF_CYCLIN_DEPENDENT_PROTEIN_KINASE_ACTIVITY	31	-0.842153	-1.53744	0.00425532	0.0780347	1	318
GO_PLATELET_DERIVED_GROWTH_FACTOR_RECEPTOR_SIGNALING_PATHWAY	34	-0.842215	-1.53712	0.00539811	0.0780336	1	1180
GO_GENE_SILENCING	167	0.610619	1.64223	0	0.0758917	0.996	2552
GO_MUSCLE_ORGAN_MORPHOGENESIS	46	-0.815012	-1.54698	0.00527705	0.0746712	1	2006
GO_RESPONSE_TO_REACTIVE_OXYGEN_SPECIES	171	-0.721778	-1.54757	0.00330761	0.0744806	1	1859
GO_HELICASE_ACTIVITY	147	0.605853	1.6445	0	0.0742996	0.996	3042
GO_REGULATION_OF_T_CELL_PROLIFERATION	131	-0.734309	-1.54806	0.00459242	0.0742825	1	2336
GO_DNA_TEMPLATED_TRANSCRIPTION_TERMINATION	95	0.640723	1.64584	0	0.0739963	0.995	4038
GO_POSITIVE_REGULATION_OF_CELL_KILLING	36	-0.835327	-1.54922	0.00969529	0.0733926	1	1788
GO_PROTEIN_LOCALIZATION_TO_NUCLEUS	143	-0.725258	-1.55048	0.0046729	0.0724872	1	1450
GO_TRANSMISSION_OF_NERVE_IMPULSE	35	-0.842318	-1.55356	0.00144509	0.0715885	1	1517
GO_EMBRYONIC_SKELETAL_SYSTEM_DEVELOPMENT	92	-0.756469	-1.55321	0.00607533	0.0715498	1	1195
GO_POSITIVE_REGULATION_OF_LEUKOCYTE_PROLIFERATION	119	-0.735337	-1.55302	0.00235018	0.0713751	1	2132
GO_CELLULAR_RESPONSE_TO_LIPID	389	-0.695761	-1.55266	0	0.0713323	1	1853
KEGG_AXON_GUIDANCE	115	-0.731453	-1.55242	0.00345224	0.0711165	1	2103
GO_MHC_PROTEIN_COMPLEX_BINDING	18	-0.923447	-1.55209	0.00157729	0.0710756	1	838
GO_REGULATION_OF_LEUKOCYTE_MEDIATED_IMMUNITY	146	-0.735286	-1.5544	0.00114548	0.0710747	1	1788
GO_POSITIVE_REGULATION_OF_AXONOGENESIS	65	-0.794187	-1.55771	0.00383142	0.0709206	1	2027
KEGG_LONG_TERM_POTENTIATION	57	-0.801434	-1.55504	0.00127877	0.0709028	1	1497
GO_NATURAL_KILLER_CELL_ACTIVATION	32	-0.857085	-1.55544	0.00562588	0.070869	1	944
GO_RESPONSE_TO_TUMOR_NECROSIS_FACTOR	206	-0.718156	-1.55764	0.00107759	0.0705474	1	1711
GO_SMOOTH_MUSCLE_TISSUE_DEVELOPMENT	16	-0.937094	-1.55708	0.0015015	0.0703724	1	379
GO_REGULATION_OF_CALCIUM_ION_IMPORT	82	-0.764284	-1.55745	0.00489596	0.070358	1	2560
GO_LEUKOCYTE_CELL_CELL_ADHESION	223	-0.710751	-1.55667	0	0.0703573	1	1601
GO_RESPONSE_TO_ESTROGEN	184	-0.7218	-1.55652	0.0010989	0.0701076	1	1566
GO_PALATE_DEVELOPMENT	66	-0.780906	-1.55998	0.00129366	0.0692781	1	1417
CEBP_C	161	-0.7318	-1.5615	0.00331858	0.0691822	1	1869
GO_RECEPTOR_COMPLEX	261	-0.711563	-1.56085	0.00209644	0.0689616	1	1839
KEGG_AUTOIMMUNE_THYROID_DISEASE	33	-0.856086	-1.55989	0.00144928	0.0689465	1	1606
GO_POSITIVE_REGULATION_OF_RESPONSE_TO_EXTERNAL_STIMULUS	251	-0.714059	-1.56527	0	0.0688228	1	1970
GO_TRABECULA_FORMATION	17	-0.942531	-1.56148	0.00154799	0.0687709	1	592
GO_CORECEPTOR_ACTIVITY	33	-0.847919	-1.56517	0.00570613	0.0684445	1	1483
GO_PLATELET_DEGRANULATION	92	-0.758646	-1.56265	0.00485437	0.0684254	1	1673
KEGG_LONG_TERM_DEPRESSION	53	-0.802744	-1.56312	0.00530504	0.0683413	1	834
GO_SMALL_NUCLEAR_RIBONUCLEOPROTEIN_COMPLEX	58	0.706168	1.65352	0	0.0681562	0.987	3855
GO_LEUKOCYTE_ACTIVATION	362	-0.706816	-1.56461	0	0.0681529	1	1606
GO_POSITIVE_REGULATION_OF_LYMPHOCYTE_MEDIATED_IMMUNITY	65	-0.789005	-1.56514	0.0026178	0.0680324	1	1788
GO_REGULATION_OF_LEUKOCYTE_PROLIFERATION	180	-0.725739	-1.56459	0.00220022	0.0677478	1	1927
GO_REGULATION_OF_LEUKOCYTE_CHEMOTAXIS	79	-0.779385	-1.56412	0.00120919	0.0677477	1	1667
GO_DEOXYRIBONUCLEASE_ACTIVITY	63	0.692296	1.65325	0	0.067453	0.987	2098
GO_REGULATION_OF_BIOMINERAL_TISSUE_DEVELOPMENT	57	-0.794023	-1.56745	0.00515464	0.0672561	1	1715
KEGG_INTESTINAL_IMMUNE_NETWORK_FOR_IGA_PRODUCTION	43	-0.844573	-1.57644	0.00525624	0.0665299	1	2194
GO_RESPONSE_TO_INCREASED_OXYGEN_LEVELS	22	-0.898552	-1.57644	0.00290698	0.0660334	1	2
GO_HEART_MORPHOGENESIS	167	-0.741528	-1.57639	0	0.0656109	1	2228
GO_POSITIVE_REGULATION_OF_T_CELL_PROLIFERATION	86	-0.775248	-1.56946	0.00847458	0.0655121	1	1813
GO_TAXIS	382	-0.708195	-1.57094	0	0.0653153	1	1894
GO_SENSORY_PERCEPTION_OF_LIGHT_STIMULUS	130	-0.743567	-1.57624	0	0.0652828	1	1190
GO_POSITIVE_REGULATION_OF_LEUKOCYTE_CHEMOTAXIS	67	-0.795586	-1.57822	0.00528402	0.0651984	1	1667
GO_CARDIAC_MUSCLE_TISSUE_MORPHOGENESIS	35	-0.849928	-1.57564	0.00137741	0.0649071	1	2006
DR4_Q2	217	-0.720392	-1.57092	0	0.0648808	1	1840
GO_BONE_MORPHOGENESIS	64	-0.786782	-1.57043	0.00615006	0.0648671	1	1115
GO_BONE_DEVELOPMENT	135	-0.748835	-1.57619	0.00337079	0.0648571	1	1686
GO_REGULATION_OF_EPITHELIAL_CELL_PROLIFERATION	244	-0.711375	-1.5749	0	0.0646992	1	2327
GO_CELL_JUNCTION_ASSEMBLY	118	-0.755831	-1.57545	0.00229885	0.0646335	1	2099
GO_REGULATION_OF_B_CELL_ACTIVATION	97	-0.766931	-1.57996	0.00122549	0.0643842	1	1713
MYOGENIN_Q6	215	-0.730996	-1.57944	0	0.0643726	1	2331
GO_CELLULAR_RESPONSE_TO_EXTRACELLULAR_STIMULUS	160	-0.728527	-1.57485	0.00337079	0.0642899	1	1230
GO_POSITIVE_REGULATION_OF_LEUKOCYTE_MEDIATED_IMMUNITY	81	-0.778877	-1.58347	0.00496894	0.0641866	1	1788
GO_NEGATIVE_REGULATION_OF_CELL_SUBSTRATE_ADHESION	46	-0.83633	-1.57482	0.00544959	0.0638652	1	1261
GO_NEURON_SPINE	101	-0.760678	-1.57401	0.00360144	0.0637539	1	2802
GO_SIDE_OF_MEMBRANE	359	-0.714077	-1.58339	0	0.0637531	1	1817
GO_REGULATION_OF_MYOBLAST_DIFFERENTIATION	33	-0.843382	-1.57359	0.00409277	0.0637334	1	1432
GO_RESPONSE_TO_VITAMIN	76	-0.796503	-1.58304	0.00371747	0.0635715	1	1667
GO_POSITIVE_REGULATION_OF_TRANSMEMBRANE_RECEPTOR_PROTEIN_SERINE_THREONINE_KINASE_SIGNALING_PATHWAY	85	-0.779999	-1.5826	0.0036452	0.0634792	1	2263
GO_ADAPTIVE_IMMUNE_RESPONSE	213	-0.725159	-1.57478	0.00106838	0.0634535	1	1636
GO_REGULATION_OF_ACTIN_FILAMENT_BASED_PROCESS	279	-0.724475	-1.5875	0	0.0633531	1	2024
GO_CHEMOKINE_MEDIATED_SIGNALING_PATHWAY	54	-0.797608	-1.57356	0.00530504	0.0633377	1	2039
GO_POSITIVE_T_CELL_SELECTION	20	-0.914827	-1.58169	0.00147275	0.0633371	1	1160
GO_VASCULATURE_DEVELOPMENT	405	-0.710553	-1.58711	0	0.0633314	1	1842
GO_NUCLEAR_REPLICATION_FORK	39	0.760998	1.65843	0	0.0633282	0.982	2114
GO_LYMPHOCYTE_ACTIVATION	303	-0.712401	-1.58231	0	0.063248	1	1606
GO_AORTA_DEVELOPMENT	36	-0.868222	-1.59152	0.00136986	0.0630264	1	1172
GO_SMAD_BINDING	64	-0.798188	-1.5852	0.00385604	0.0629092	1	846
KEGG_TYPE_I_DIABETES_MELLITUS	37	-0.849753	-1.58709	0.00289436	0.0628203	1	1635
GO_POSITIVE_REGULATION_OF_ENDOTHELIAL_CELL_PROLIFERATION	63	-0.797304	-1.59233	0.00380228	0.0626775	1	851
HTF_01	58	-0.821596	-1.58616	0.00525624	0.0626072	1	634
GO_CHROMOSOMAL_REGION	296	0.572381	1.66013	0	0.0625478	0.981	3713
GO_EXTRACELLULAR_STRUCTURE_ORGANIZATION	254	-0.726448	-1.59152	0	0.0624687	1	1861
GO_COMPLEX_OF_COLLAGEN_TRIMERS	22	-0.923813	-1.58696	0	0.0624165	1	1048
KEGG_ALLOGRAFT_REJECTION	32	-0.863405	-1.59053	0.00284495	0.0622753	1	1606
GO_SKELETAL_SYSTEM_DEVELOPMENT	365	-0.713676	-1.59129	0	0.0622097	1	1648
GO_ANAPHASE_PROMOTING_COMPLEX_DEPENDENT_CATABOLIC_PROCESS	75	0.677448	1.66185	0.00490196	0.0620533	0.979	4548
TFIIA_Q6	206	-0.733207	-1.59425	0	0.0619711	1	1642
GO_DNA_STRAND_ELONGATION	30	0.825155	1.66306	0	0.0618496	0.978	2088
GO_REGULATION_OF_LYMPHOCYTE_MEDIATED_IMMUNITY	105	-0.76296	-1.59375	0.00120048	0.0618429	1	1635
GO_CALCIUM_MEDIATED_SIGNALING	76	-0.795558	-1.59046	0.0075188	0.0617898	1	2578
GO_NUCLEOLAR_PART	60	0.704272	1.66401	0	0.0616858	0.975	4053
GO_SECRETORY_GRANULE_ORGANIZATION	23	-0.916046	-1.59523	0.00301205	0.0615473	0.999	169
GO_CELLULAR_RESPONSE_TO_VITAMIN	20	-0.916269	-1.59034	0.00145349	0.0613211	1	411
GO_TRNA_PROCESSING	108	0.652903	1.67467	0	0.0611512	0.956	4063
GO_DNA_DEPENDENT_ATPASE_ACTIVITY	77	0.673499	1.6738	0	0.0608224	0.956	2973
GO_CENTROMERE_COMPLEX_ASSEMBLY	39	0.753942	1.67362	0	0.0599008	0.956	2294
GO_ODONTOGENESIS	84	-0.784331	-1.59789	0.0011919	0.0598947	0.999	1326
GO_RECOMBINATIONAL_REPAIR	69	0.695429	1.67098	0	0.0596774	0.965	2601
GO_LIGASE_ACTIVITY_FORMING_CARBON_OXYGEN_BONDS	43	0.72446	1.67212	0.00431035	0.0594544	0.96	3291
GO_TELOMERE_MAINTENANCE_VIA_RECOMBINATION	32	0.786839	1.6683	0.00341297	0.0593567	0.97	2409
GO_CYTOSOLIC_RIBOSOME	107	0.650292	1.67346	0	0.058954	0.956	3493
GO_DNA_PACKAGING_COMPLEX	68	0.698317	1.66771	0.00505051	0.0589325	0.97	1296
GO_TRANSLESION_SYNTHESIS	38	0.755714	1.66961	0.0109489	0.0589077	0.968	1987
GO_DNA_REPLICATION_DEPENDENT_NUCLEOSOME_ORGANIZATION	23	0.827507	1.67077	0.00318471	0.0588756	0.965	1216
GO_CYTOKINE_RECEPTOR_BINDING	198	-0.738068	-1.6041	0	0.0585318	0.998	2147
GO_IMMUNOLOGICAL_SYNAPSE	32	-0.877282	-1.60405	0.0013947	0.0579963	0.998	698
GO_CHROMOSOME_TELOMERIC_REGION	140	0.615616	1.67992	0	0.0576478	0.943	2023
GO_DIVALENT_INORGANIC_CATION_TRANSPORT	208	-0.737977	-1.60377	0	0.0576394	0.999	2214
GO_LIGAND_DEPENDENT_NUCLEAR_RECEPTOR_BINDING	21	-0.927725	-1.60566	0.00145985	0.0576036	0.997	6
GO_EXTRACELLULAR_MATRIX_COMPONENT	111	-0.769626	-1.60292	0.00234467	0.0575664	0.999	1290
GO_CALCIUM_ION_TRANSPORT	170	-0.749057	-1.60358	0.00108814	0.0572599	0.999	2214
GO_POSITIVE_REGULATION_OF_LEUKOCYTE_MIGRATION	93	-0.782497	-1.6027	0.00634518	0.0572041	0.999	1667
GO_RESPONSE_TO_FIBROBLAST_GROWTH_FACTOR	93	-0.784909	-1.60174	0.00482509	0.0569988	0.999	1115
GO_DNA_SYNTHESIS_INVOLVED_IN_DNA_REPAIR	69	0.703337	1.68308	0	0.0568638	0.933	2098
GO_RRNA_METABOLIC_PROCESS	248	0.600455	1.68211	0	0.0567964	0.936	3901
GO_RIBONUCLEOPROTEIN_COMPLEX_LOCALIZATION	112	0.642183	1.68436	0	0.0567846	0.929	5071
GO_POSITIVE_REGULATION_OF_CELL_ADHESION	327	-0.724101	-1.60256	0	0.0567353	0.999	1832
GO_DNA_REPLICATION	196	0.611076	1.67986	0	0.0565778	0.943	2114
GO_REGULATION_OF_CELL_KILLING	58	-0.812973	-1.60734	0.00383632	0.0565649	0.997	2073
KEGG_OXIDATIVE_PHOSPHORYLATION	106	0.647648	1.68899	0	0.0560162	0.919	4414
GO_REGULATION_OF_ENDOTHELIAL_CELL_MIGRATION	101	-0.782592	-1.60874	0.00356718	0.055846	0.996	1298
GO_RIBOSOMAL_SMALL_SUBUNIT_BIOGENESIS	56	0.734413	1.69363	0	0.0553886	0.897	4307
GO_HISTONE_EXCHANGE	42	0.759017	1.68882	0	0.0548832	0.92	2294
GO_DNA_REPLICATION_INDEPENDENT_NUCLEOSOME_ORGANIZATION	43	0.766372	1.69305	0	0.0547045	0.899	2294
GO_EXTRACELLULAR_MATRIX	335	-0.729516	-1.61207	0	0.054656	0.996	1746
GO_T_CELL_SELECTION	35	-0.877612	-1.61097	0.0027894	0.0545448	0.996	1160
KEGG_GAP_JUNCTION	77	-0.789849	-1.61195	0.0037037	0.0541916	0.996	1333
GO_ATP_DEPENDENT_CHROMATIN_REMODELING	63	0.703594	1.69233	0	0.0540676	0.901	2294
GO_REGULATION_OF_CHEMOTAXIS	153	-0.762802	-1.61731	0.00111982	0.0537473	0.994	2079
GO_MITOTIC_RECOMBINATION	41	0.754066	1.68878	0	0.0537123	0.92	2088
SRF_C	180	-0.745129	-1.61449	0.00107527	0.0534243	0.995	2200
GO_CELLULAR_RESPONSE_TO_EPIDERMAL_GROWTH_FACTOR_STIMULUS	21	-0.922963	-1.61509	0.00151057	0.0534196	0.994	379
CCAWNWWNNNGGC_UNKNOWN	72	-0.819979	-1.61406	0.00126422	0.0532881	0.995	220
GO_RESPONSE_TO_HYDROGEN_PEROXIDE	102	-0.783748	-1.61601	0.00117786	0.0531337	0.994	1541
GO_REGULATION_OF_LYMPHOCYTE_DIFFERENTIATION	116	-0.767547	-1.6173	0.00352526	0.0531295	0.994	1567
GO_REGULATION_OF_T_CELL_DIFFERENTIATION	92	-0.792281	-1.61709	0.00120048	0.0526842	0.994	1411
GO_POSITIVE_REGULATION_OF_WNT_SIGNALING_PATHWAY	139	-0.765647	-1.62008	0	0.0516933	0.99	738
GO_RIBOSOMAL_LARGE_SUBUNIT_BIOGENESIS	47	0.741601	1.69968	0	0.051032	0.871	4184
CP2_01	217	-0.7446	-1.62204	0	0.050599	0.988	1302
GO_CARTILAGE_DEVELOPMENT	120	-0.793459	-1.6524	0	0.050476	0.885	1299
KEGG_FC_GAMMA_R_MEDIATED_PHAGOCYTOSIS	93	-0.789027	-1.62306	0	0.0501271	0.986	1962
GO_POSITIVE_REGULATION_OF_ENDOTHELIAL_CELL_MIGRATION	64	-0.815209	-1.6254	0.00128535	0.0499503	0.984	1298
COMP1_01	86	-0.81176	-1.65232	0	0.049529	0.885	882
GO_POSITIVE_REGULATION_OF_CHEMOTAXIS	104	-0.787575	-1.62518	0	0.0494318	0.984	1667
GO_NEGATIVE_REGULATION_OF_CELL_ADHESION	198	-0.767749	-1.65444	0	0.0490701	0.873	1558
GO_PROTEINACEOUS_EXTRACELLULAR_MATRIX	278	-0.738763	-1.62492	0	0.0490236	0.984	1306
GO_DNA_STRAND_ELONGATION_INVOLVED_IN_DNA_REPLICATION	25	0.842618	1.70336	0.00331126	0.0489771	0.849	2409
GO_OSTEOBLAST_DIFFERENTIATION	113	-0.80115	-1.66157	0.00116686	0.0489308	0.829	1078
GO_REGULATION_OF_EPITHELIAL_CELL_MIGRATION	148	-0.773265	-1.65197	0	0.0488923	0.885	1588
GO_ARTERY_DEVELOPMENT	63	-0.82908	-1.62867	0.00259067	0.0488796	0.98	1340
GO_RESPONSE_TO_WOUNDING	467	-0.742893	-1.6583	0	0.0488237	0.858	1832
GO_NUCLEAR_TRANSCRIBED_MRNA_CATABOLIC_PROCESS_NONSENSE_MEDIATED_DECAY	118	0.648727	1.70485	0	0.0486704	0.838	4009
GO_SENSORY_PERCEPTION_OF_MECHANICAL_STIMULUS	113	-0.783675	-1.62822	0.00232019	0.0486486	0.98	1190
GO_POSITIVE_REGULATION_OF_EPITHELIAL_CELL_MIGRATION	97	-0.799588	-1.63132	0	0.0483263	0.974	1298
GO_RESPONSE_TO_EPIDERMAL_GROWTH_FACTOR	25	-0.921854	-1.656	0.00140056	0.0482611	0.867	379
KEGG_ANTIGEN_PROCESSING_AND_PRESENTATION	65	-0.811965	-1.62803	0.00126263	0.0481716	0.98	883
GO_ANTIGEN_RECEPTOR_MEDIATED_SIGNALING_PATHWAY	168	-0.759407	-1.63021	0	0.0481181	0.977	1636
GO_T_CELL_RECEPTOR_SIGNALING_PATHWAY	138	-0.77634	-1.66002	0	0.0481015	0.84	1636
GO_EMBRYONIC_EYE_MORPHOGENESIS	23	-0.905848	-1.63087	0.00293686	0.0480808	0.976	1068
GO_SIGNALING_ADAPTOR_ACTIVITY	73	-0.823417	-1.65188	0	0.0479759	0.886	1490
GO_ENDOCHONDRAL_BONE_MORPHOGENESIS	41	-0.867336	-1.65109	0	0.0479721	0.891	1115
GO_SKIN_DEVELOPMENT	147	-0.777329	-1.64686	0.00113895	0.0479245	0.911	1449
GO_OSSIFICATION	219	-0.761348	-1.66147	0	0.0478038	0.829	1940
GO_RESPONSE_TO_ESTRADIOL	124	-0.7748	-1.63697	0	0.0477916	0.954	1566
GO_LEUKOCYTE_MIGRATION	236	-0.743343	-1.63338	0	0.0477838	0.964	1833
KEGG_GRAFT_VERSUS_HOST_DISEASE	35	-0.898611	-1.65825	0	0.0477319	0.858	1323
GO_LYMPHOCYTE_COSTIMULATION	70	-0.817681	-1.64039	0	0.0477237	0.938	1741
GO_POSITIVE_REGULATION_OF_CELL_CELL_ADHESION	210	-0.756184	-1.63643	0	0.0476764	0.955	2194
GO_ARTERY_MORPHOGENESIS	40	-0.855135	-1.63285	0.00138313	0.0476352	0.968	1340
GO_REGULATION_OF_STEM_CELL_DIFFERENTIATION	90	-0.801544	-1.64631	0	0.0474786	0.913	1917
KEGG_CHEMOKINE_SIGNALING_PATHWAY	170	-0.774031	-1.65759	0	0.0474577	0.86	1754
SRF_Q5_01	185	-0.757837	-1.63618	0	0.0472743	0.956	1542
GO_MEMBRANE_MICRODOMAIN	261	-0.744841	-1.64004	0	0.0472112	0.941	2443
GO_RESPONSE_TO_GROWTH_FACTOR	403	-0.728343	-1.63854	0	0.0470941	0.948	1808
GO_PROTEIN_TRIMERIZATION	34	-0.891593	-1.63946	0	0.0470825	0.945	37
GO_BODY_MORPHOGENESIS	40	-0.883211	-1.65103	0.00401069	0.047051	0.891	750
GO_CELLULAR_RESPONSE_TO_RETINOIC_ACID	50	-0.861393	-1.63505	0.0026178	0.0469674	0.96	1090
GO_POSITIVE_REGULATION_OF_CELL_ACTIVATION	262	-0.740864	-1.63586	0	0.0469403	0.956	1813
GO_REGULATION_OF_BODY_FLUID_LEVELS	413	-0.737228	-1.64542	0	0.0469236	0.917	1648
GO_CELLULAR_RESPONSE_TO_NUTRIENT	31	-0.909015	-1.64621	0	0.0467326	0.913	411
GO_NEGATIVE_REGULATION_OF_OXIDOREDUCTASE_ACTIVITY	21	-0.944706	-1.65036	0	0.0466831	0.893	432
GO_POSITIVE_REGULATION_OF_CANONICAL_WNT_SIGNALING_PATHWAY	109	-0.802673	-1.6442	0	0.0466058	0.925	738
GO_HEAD_MORPHOGENESIS	33	-0.9006	-1.64508	0.00285307	0.0464325	0.917	750
GO_POSITIVE_REGULATION_OF_CELL_MORPHOGENESIS_INVOLVED_IN_DIFFERENTIATION	147	-0.778073	-1.64353	0.0022805	0.0462663	0.926	1556
GO_CELLULAR_DEFENSE_RESPONSE	51	-0.867713	-1.64302	0	0.0460175	0.929	1101
GO_COLLAGEN_FIBRIL_ORGANIZATION	32	-0.896654	-1.65031	0.00136986	0.0458398	0.893	253
KEGG_VASCULAR_SMOOTH_MUSCLE_CONTRACTION	92	-0.819074	-1.66584	0	0.0457034	0.804	869
GO_SH3_SH2_ADAPTOR_ACTIVITY	51	-0.849886	-1.64981	0.00388098	0.0454713	0.897	1490
GO_SINGLE_STRANDED_DNA_BINDING	81	0.683537	1.71178	0	0.0448791	0.781	3735
GO_REGULATION_OF_CELL_CELL_ADHESION	329	-0.755796	-1.68597	0	0.0445592	0.624	1988
GO_CHROMATIN_ASSEMBLY_OR_DISASSEMBLY	136	0.645274	1.71066	0	0.0445067	0.791	1956
GO_TRABECULA_MORPHOGENESIS	31	-0.914941	-1.68357	0	0.043504	0.648	633
GO_TRANSMEMBRANE_RECEPTOR_PROTEIN_SERINE_THREONINE_KINASE_SIGNALING_PATHWAY	163	-0.787417	-1.68244	0	0.043238	0.655	2202
GO_TRANSFORMING_GROWTH_FACTOR_BETA_RECEPTOR_SIGNALING_PATHWAY	90	-0.813152	-1.68575	0.00244499	0.0429678	0.628	2202
GO_REGULATION_OF_CELL_ACTIVATION	416	-0.744185	-1.67173	0	0.0426113	0.751	1813
KEGG_ECM_RECEPTOR_INTERACTION	78	-0.824057	-1.67418	0	0.0425035	0.728	1290
GO_BIOMINERAL_TISSUE_DEVELOPMENT	57	-0.861507	-1.66963	0.00128866	0.0423196	0.769	1715
GO_WOUND_HEALING	390	-0.755522	-1.6898	0	0.0422318	0.565	1832
GO_MULTICELLULAR_ORGANISM_METABOLIC_PROCESS	76	-0.845409	-1.68891	0	0.0421702	0.586	607
GO_REPLACEMENT_OSSIFICATION	24	-0.947774	-1.67568	0	0.0420063	0.716	15
GO_FACE_DEVELOPMENT	45	-0.887903	-1.67363	0.00131406	0.0419111	0.736	856
GO_CONNECTIVE_TISSUE_DEVELOPMENT	160	-0.780162	-1.67145	0	0.0417932	0.751	1346
GO_POSITIVE_REGULATION_OF_EPITHELIAL_TO_MESENCHYMAL_TRANSITION	31	-0.919862	-1.68221	0	0.0417286	0.658	440
GO_REGULATION_OF_HOMOTYPIC_CELL_CELL_ADHESION	272	-0.761298	-1.67737	0	0.0410832	0.698	1893
GO_RESPONSE_TO_RETINOIC_ACID	87	-0.827509	-1.67865	0.00118483	0.0407822	0.685	886
GO_REGULATION_OF_EPITHELIAL_TO_MESENCHYMAL_TRANSITION	55	-0.862533	-1.68148	0	0.040663	0.661	440
GO_RESPONSE_TO_ACID_CHEMICAL	266	-0.767536	-1.68034	0	0.0405651	0.672	1340
GO_DNA_REPLICATION_INITIATION	28	0.83512	1.72282	0.00343643	0.0393787	0.696	2114
KRCTCNNNNMANAGC_UNKNOWN	53	0.759647	1.72006	0.00434783	0.039206	0.717	1221
GO_DNA_GEOMETRIC_CHANGE	79	0.707689	1.72188	0	0.0388783	0.705	3787
GO_POSITIVE_REGULATION_OF_LOCOMOTION	361	-0.75716	-1.69461	0	0.0384749	0.516	1761
GO_MULTI_ORGANISM_METABOLIC_PROCESS	137	0.650349	1.72799	0	0.0363193	0.65	3787
GO_DNA_HELICASE_ACTIVITY	53	0.741541	1.73456	0.00416667	0.0358869	0.605	1328
GO_TELOMERE_ORGANIZATION	90	0.684364	1.73055	0	0.035374	0.633	2088
KEGG_RIBOSOME	86	0.679321	1.73449	0	0.0347544	0.606	3493
GO_PRERIBOSOME	59	0.725849	1.73336	0	0.0344042	0.609	3844
GO_NUCLEAR_CHROMOSOME_TELOMERIC_REGION	112	0.669994	1.76217	0	0.034057	0.408	3120
GO_ORGANELLE_ENVELOPE_LUMEN	73	0.725528	1.73894	0	0.0336003	0.578	3560
KEGG_T_CELL_RECEPTOR_SIGNALING_PATHWAY	99	-0.821452	-1.70086	0	0.0335725	0.457	1534
GO_COLLAGEN_TRIMER	70	-0.866016	-1.72758	0	0.0333399	0.214	1353
GO_CHROMATIN_SILENCING	65	0.742663	1.76073	0.00473934	0.032999	0.416	1732
GO_ENDODEOXYRIBONUCLEASE_ACTIVITY	47	0.759959	1.74112	0.00413223	0.0328413	0.556	2098
GO_BINDING_BRIDGING	163	-0.802886	-1.71351	0	0.0325754	0.325	1727
SRF_Q6	196	-0.785258	-1.71716	0	0.0322751	0.302	1656
GO_HEMOSTASIS	260	-0.774069	-1.70565	0	0.0322214	0.416	1254
KEGG_LYSINE_DEGRADATION	43	0.768831	1.76021	0	0.0314483	0.417	1601
GO_ENDOPLASMIC_RETICULUM_LUMEN	168	-0.80345	-1.71281	0	0.0308351	0.332	1082
GO_POSITIVE_REGULATION_OF_STEM_CELL_DIFFERENTIATION	43	-0.88948	-1.70534	0	0.0306197	0.418	491
GO_RIBOSOME	211	0.636485	1.75964	0	0.0301083	0.421	3681
KEGG_DNA_REPLICATION	36	0.81697	1.74736	0	0.0299987	0.512	2915
GO_RIBONUCLEOPROTEIN_COMPLEX_BIOGENESIS	416	0.59999	1.75575	0	0.029891	0.452	4326
GO_NEGATIVE_REGULATION_OF_GENE_EXPRESSION_EPIGENETIC	82	0.702598	1.75361	0	0.0298623	0.469	1732
GO_MULTICELLULAR_ORGANISMAL_MACROMOLECULE_METABOLIC_PROCESS	65	-0.860124	-1.70899	0	0.0298492	0.369	607
GO_SPLICEOSOMAL_COMPLEX	161	0.634067	1.74958	0	0.0298199	0.494	4265
GO_DNA_PACKAGING	146	0.637043	1.7577	0	0.0298188	0.434	2316
GO_EXTRACELLULAR_MATRIX_STRUCTURAL_CONSTITUENT	55	-0.878145	-1.73347	0	0.0295848	0.166	1290
GO_GROWTH_FACTOR_BINDING	113	-0.830314	-1.72702	0	0.0295436	0.217	1578
GO_CELLULAR_RESPONSE_TO_AMINO_ACID_STIMULUS	45	-0.906249	-1.71221	0	0.0290621	0.338	607
GO_PROTEIN_DNA_COMPLEX_SUBUNIT_ORGANIZATION	184	0.635102	1.75334	0	0.0286944	0.47	2294
GO_CELL_ACTIVATION	495	-0.771212	-1.72291	0	0.0280222	0.253	1606
KEGG_FOCAL_ADHESION	187	-0.801358	-1.72596	0	0.0273694	0.225	1574
GO_CELLULAR_RESPONSE_TO_ACID_CHEMICAL	147	-0.821793	-1.74976	0	0.0175442	0.083	1340
GO_ORGANELLAR_RIBOSOME	68	0.727684	1.80102	0	0.0152562	0.206	4238
GO_RIBOSOMAL_SUBUNIT	157	0.676479	1.80535	0	0.0146689	0.187	3681
GO_STRUCTURAL_CONSTITUENT_OF_RIBOSOME	196	0.666666	1.80958	0	0.0145616	0.172	3681
GO_RESPONSE_TO_TRANSFORMING_GROWTH_FACTOR_BETA	133	-0.831406	-1.76558	0	0.0132856	0.04	1808
GO_MITOCHONDRIAL_TRANSLATION	105	0.732174	1.87746	0	0.0120848	0.024	3903
GO_NCRNA_PROCESSING	367	0.634605	1.83232	0	0.0108972	0.088	4127
GO_RESPONSE_TO_AMINO_ACID	91	-0.853002	-1.765	0	0.0107159	0.043	607
GO_RIBOSOME_BIOGENESIS	297	0.64379	1.85342	0	0.0104932	0.049	4308
GO_TRANSLATIONAL_ELONGATION	108	0.713489	1.82523	0	0.0104894	0.103	3651
GO_NCRNA_METABOLIC_PROCESS	498	0.612261	1.84313	0	0.0104043	0.067	3901
GO_CYTOSOLIC_LARGE_RIBOSOMAL_SUBUNIT	57	0.775322	1.86231	0	0.0103621	0.04	3493
GO_REPLICATION_FORK	62	0.770465	1.82214	0	0.0102858	0.111	2114
GO_DNA_CONFORMATION_CHANGE	223	0.644869	1.83106	0	0.0100068	0.089	1992
GO_TRANSLATIONAL_TERMINATION	92	0.7331	1.85119	0	0.00943636	0.052	3651
GO_TRNA_METABOLIC_PROCESS	167	0.678288	1.8429	0	0.00910379	0.067	4063
GO_LARGE_RIBOSOMAL_SUBUNIT	90	0.759285	1.87372	0	0.00907702	0.027	3681
GO_PLATELET_ACTIVATION	129	-0.863234	-1.82331	0	0.00100026	0.001	1606
KEGG_NATURAL_KILLER_CELL_MEDIATED_CYTOTOXICITY	107	-0.866999	-1.80567	0	0.000994871	0.002	1323
GO_DNA_DEPENDENT_DNA_REPLICATION	92	0.795029	2.03619	0	0	0	2114

## Sheet: Reactome_enrichment
'Sle.Female patients vs Healthy.Female donors' :
NAME	SIZE	ES	NES	NOM p-val	FDR q-val	FWER p-val	RANK AT MAX
REACTOME_GASTRIN_CREB_SIGNALLING_PATHWAY_VIA_PKC_AND_MAPK	149	-0.603688	-1.29181	0.0675831	0.257826	1	1096
REACTOME_CLASS_A1_RHODOPSIN_LIKE_RECEPTORS	179	-0.603847	-1.29521	0.0448578	0.256609	1	2133
REACTOME_GAP_JUNCTION_TRAFFICKING	17	-0.784393	-1.2934	0.113003	0.256341	1	1270
REACTOME_TIE2_SIGNALING	17	-0.771954	-1.29453	0.133929	0.256018	1	2488
REACTOME_RNA_POL_I_TRANSCRIPTION_TERMINATION	20	0.660279	1.25646	0.19469	0.252635	1	4411
REACTOME_GLUCAGON_TYPE_LIGAND_RECEPTORS	23	-0.74206	-1.29835	0.110315	0.251925	1	1689
REACTOME_METABOLISM_OF_AMINO_ACIDS_AND_DERIVATIVES	167	0.464135	1.25555	0.0288462	0.251537	1	2619
REACTOME_RNA_POL_II_PRE_TRANSCRIPTION_EVENTS	54	0.549701	1.27037	0.092437	0.244143	1	4068
REACTOME_FORMATION_OF_RNA_POL_II_ELONGATION_COMPLEX_	38	0.578733	1.2702	0.117857	0.242179	1	4068
REACTOME_CLEAVAGE_OF_GROWING_TRANSCRIPT_IN_THE_TERMINATION_REGION_	42	0.579611	1.26744	0.113821	0.240989	1	5773
REACTOME_OXYGEN_DEPENDENT_PROLINE_HYDROXYLATION_OF_HYPOXIA_INDUCIBLE_FACTOR_ALPHA	16	0.668347	1.26942	0.185916	0.240869	1	301
REACTOME_DESTABILIZATION_OF_MRNA_BY_KSRP	17	0.675358	1.27769	0.173184	0.239663	1	4593
REACTOME_FORMATION_OF_THE_TERNARY_COMPLEX_AND_SUBSEQUENTLY_THE_43S_COMPLEX	48	0.573875	1.27769	0.122951	0.23738	1	3472
REACTOME_SIGNALLING_BY_NGF	204	-0.588338	-1.30863	0.0420259	0.233747	1	1766
REACTOME_YAP1_AND_WWTR1_TAZ_STIMULATED_GENE_EXPRESSION	22	-0.754584	-1.30809	0.119597	0.232833	1	2743
REACTOME_MEMBRANE_TRAFFICKING	113	-0.637969	-1.31543	0.0693642	0.22194	1	2099
REACTOME_SIGNALING_BY_RHO_GTPASES	107	-0.637454	-1.31829	0.0453461	0.21745	1	2582
REACTOME_NEPHRIN_INTERACTIONS	18	-0.777828	-1.32011	0.0856269	0.215936	1	2787
REACTOME_SIGNALING_BY_THE_B_CELL_RECEPTOR_BCR	122	-0.628485	-1.32503	0.0669693	0.210768	1	2413
REACTOME_G_PROTEIN_BETA_GAMMA_SIGNALLING	27	-0.74571	-1.32458	0.083815	0.209592	1	2601
REACTOME_NEURONAL_SYSTEM	206	-0.612059	-1.33112	0.0277186	0.200865	1	2125
REACTOME_THROMBOXANE_SIGNALLING_THROUGH_TP_RECEPTOR	22	-0.76353	-1.33232	0.0985507	0.200598	1	1689
REACTOME_CD28_DEPENDENT_PI3K_AKT_SIGNALING	21	-0.778752	-1.33469	0.0716463	0.19795	1	437
REACTOME_PEROXISOMAL_LIPID_METABOLISM	20	0.669986	1.31485	0.143302	0.196444	1	249
REACTOME_TRANSPORT_OF_MATURE_TRANSCRIPT_TO_CYTOPLASM	52	0.575105	1.31876	0.105769	0.196183	1	5209
REACTOME_DOUBLE_STRAND_BREAK_REPAIR	22	0.663257	1.32285	0.139394	0.195925	1	3621
REACTOME_ACTIVATION_OF_THE_MRNA_UPON_BINDING_OF_THE_CAP_BINDING_COMPLEX_AND_EIFS_AND_SUBSEQUENT_BINDING_TO_43S	55	0.569375	1.3177	0.0714286	0.195483	1	4368
REACTOME_G0_AND_EARLY_G1	23	0.676959	1.32147	0.124601	0.195257	1	4617
REACTOME_CITRIC_ACID_CYCLE_TCA_CYCLE	19	0.697125	1.32589	0.136076	0.194432	1	5070
REACTOME_INTERACTION_BETWEEN_L1_AND_ANKYRINS	19	-0.786429	-1.33914	0.0941176	0.191142	1	1077
REACTOME_PROCESSING_OF_CAPPED_INTRONLESS_PRE_MRNA	23	0.646561	1.33073	0.13871	0.190903	1	4038
REACTOME_INTERFERON_GAMMA_SIGNALING	58	-0.685497	-1.34196	0.0681234	0.189759	1	1566
REACTOME_ACTIVATION_OF_KAINATE_RECEPTORS_UPON_GLUTAMATE_BINDING	29	-0.748064	-1.34191	0.0856742	0.188021	1	2076
REACTOME_INHIBITION_OF_THE_PROTEOLYTIC_ACTIVITY_OF_APC_C_REQUIRED_FOR_THE_ONSET_OF_ANAPHASE_BY_MITOTIC_SPINDLE_CHECKPOINT_COMPONENTS	18	0.732692	1.34087	0.139159	0.18142	1	3922
REACTOME_AUTODEGRADATION_OF_THE_E3_UBIQUITIN_LIGASE_COP1	47	0.583122	1.34376	0.0944882	0.180106	1	4850
REACTOME_G_PROTEIN_ACTIVATION	23	-0.771017	-1.34911	0.0682148	0.179818	1	1689
REACTOME_SYNTHESIS_OF_BILE_ACIDS_AND_BILE_SALTS	15	0.732228	1.3467	0.122093	0.178999	1	1454
REACTOME_TRANSPORT_OF_MATURE_MRNA_DERIVED_FROM_AN_INTRONLESS_TRANSCRIPT	32	0.648503	1.34877	0.0899281	0.178407	1	4857
REACTOME_FATTY_ACYL_COA_BIOSYNTHESIS	18	-0.790488	-1.34896	0.0711044	0.178368	1	561
REACTOME_CYCLIN_E_ASSOCIATED_EVENTS_DURING_G1_S_TRANSITION_	62	0.557748	1.3504	0.0396476	0.178263	1	4610
REACTOME_ADP_SIGNALLING_THROUGH_P2RY1	24	-0.77508	-1.35252	0.0747126	0.175239	1	1689
REACTOME_DIABETES_PATHWAYS	115	-0.646519	-1.35573	0.0425777	0.171177	1	2337
REACTOME_RNA_POL_II_TRANSCRIPTION	96	0.547418	1.36139	0.035503	0.167913	1	4068
REACTOME_G_BETA_GAMMA_SIGNALLING_THROUGH_PLC_BETA	19	-0.811905	-1.36188	0.0516129	0.161782	1	1689
REACTOME_NEP_NS2_INTERACTS_WITH_THE_CELLULAR_EXPORT_MACHINERY	27	0.68826	1.37193	0.101399	0.16117	1	4857
REACTOME_APC_C_CDC20_MEDIATED_DEGRADATION_OF_CYCLIN_B	19	0.729483	1.37173	0.0962733	0.159526	1	3922
REACTOME_NETRIN1_SIGNALING	33	-0.753012	-1.36904	0.0597222	0.150764	1	1273
REACTOME_METABOLISM_OF_MRNA	209	0.50125	1.38535	0	0.150544	1	4264
REACTOME_PHOSPHORYLATION_OF_THE_APC_C	17	0.72424	1.38509	0.0955224	0.14905	1	3922
REACTOME_P53_INDEPENDENT_G1_S_DNA_DAMAGE_CHECKPOINT	48	0.620317	1.3901	0.05	0.147493	1	4548
REACTOME_CGMP_EFFECTS	18	-0.813864	-1.37249	0.0673813	0.146861	1	1132
REACTOME_SCFSKP2_MEDIATED_DEGRADATION_OF_P27_P21	53	0.602416	1.39262	0.0672646	0.146715	1	4610
REACTOME_NITRIC_OXIDE_STIMULATES_GUANYLATE_CYCLASE	22	-0.805354	-1.37506	0.0448625	0.144151	1	1516
REACTOME_RAS_ACTIVATION_UOPN_CA2_INFUX_THROUGH_NMDA_RECEPTOR	15	-0.839994	-1.3767	0.0528771	0.143013	1	1497
REACTOME_APC_CDC20_MEDIATED_DEGRADATION_OF_NEK2A	21	0.738578	1.40323	0.0782609	0.142776	1	3922
REACTOME_LATE_PHASE_OF_HIV_LIFE_CYCLE	96	0.559648	1.40187	0.00609756	0.14244	1	4068
REACTOME_INTERACTIONS_OF_VPR_WITH_HOST_CELLULAR_PROTEINS	32	0.677186	1.39951	0.04811	0.141826	1	4857
REACTOME_TRANSPORT_OF_RIBONUCLEOPROTEINS_INTO_THE_HOST_NUCLEUS	27	0.680637	1.40147	0.0801282	0.141347	1	4857
REACTOME_G_BETA_GAMMA_SIGNALLING_THROUGH_PI3KGAMMA	24	-0.787071	-1.37938	0.054755	0.140018	1	2601
REACTOME_NEUROTRANSMITTER_RECEPTOR_BINDING_AND_DOWNSTREAM_TRANSMISSION_IN_THE_POSTSYNAPTIC_CELL	104	-0.668874	-1.38211	0.0282021	0.139997	1	2125
REACTOME_SIGNALING_BY_WNT	62	0.590519	1.40841	0.0191388	0.13955	1	4548
REACTOME_GLYCOSAMINOGLYCAN_METABOLISM	95	-0.678423	-1.38142	0.0297619	0.139534	1	2325
REACTOME_ER_PHAGOSOME_PATHWAY	58	0.609297	1.41291	0.022831	0.138963	1	5788
REACTOME_NEUROTRANSMITTER_RELEASE_CYCLE	26	-0.785823	-1.38133	0.0558912	0.13811	1	580
REACTOME_CIRCADIAN_REPRESSION_OF_EXPRESSION_BY_REV_ERBA	22	-0.798438	-1.38524	0.0505051	0.137786	1	634
REACTOME_METABOLISM_OF_NUCLEOTIDES	62	0.583978	1.4129	0.0396476	0.137224	1	2350
REACTOME_MYOGENESIS	23	-0.796303	-1.38492	0.0492537	0.13668	1	680
REACTOME_RORA_ACTIVATES_CIRCADIAN_EXPRESSION	23	-0.810735	-1.39742	0.0374251	0.119518	1	634
REACTOME_SIGNALING_BY_CONSTITUTIVELY_ACTIVE_EGFR	17	-0.834644	-1.40045	0.0447761	0.11919	1	442
REACTOME_NEF_MEDIATES_DOWN_MODULATION_OF_CELL_SURFACE_RECEPTORS_BY_RECRUITING_THEM_TO_CLATHRIN_ADAPTERS	20	-0.830228	-1.39899	0.0363901	0.118666	1	1400
REACTOME_ACTIVATION_OF_CHAPERONE_GENES_BY_XBP1S	43	-0.743748	-1.40032	0.0453333	0.117997	1	1896
REACTOME_HIV_LIFE_CYCLE	109	0.55987	1.43928	0.0070922	0.115095	0.999	4068
REACTOME_FORMATION_OF_INCISION_COMPLEX_IN_GG_NER	20	0.729073	1.44371	0.0614887	0.114271	0.999	3986
REACTOME_BASE_EXCISION_REPAIR	18	0.758889	1.44195	0.0636364	0.114192	0.999	2409
REACTOME_DESTABILIZATION_OF_MRNA_BY_AUF1_HNRNP_D0	50	0.634177	1.44884	0.0254237	0.110979	0.998	5788
REACTOME_PKA_MEDIATED_PHOSPHORYLATION_OF_CREB	15	-0.855057	-1.40866	0.0238853	0.108567	1	797
REACTOME_MRNA_SPLICING_MINOR_PATHWAY	40	0.662924	1.45501	0.0362903	0.107043	0.997	4224
REACTOME_SEMA4D_INDUCED_CELL_MIGRATION_AND_GROWTH_CONE_COLLAPSE	25	-0.809689	-1.41508	0.0294118	0.104976	1	2316
REACTOME_POST_NMDA_RECEPTOR_ACTIVATION_EVENTS	30	-0.785738	-1.41338	0.0370899	0.104674	1	1497
REACTOME_SMOOTH_MUSCLE_CONTRACTION	21	-0.838402	-1.4124	0.0171674	0.104533	1	1185
REACTOME_CREB_PHOSPHORYLATION_THROUGH_THE_ACTIVATION_OF_RAS	25	-0.809144	-1.41477	0.0278592	0.104129	1	2915
REACTOME_GPCR_LIGAND_BINDING	245	-0.645643	-1.41816	0.00530786	0.102098	1	2051
REACTOME_L1CAM_INTERACTIONS	75	-0.705567	-1.42288	0.0187032	0.0975502	1	2334
REACTOME_DEGRADATION_OF_THE_EXTRACELLULAR_MATRIX	21	0.77033	1.48395	0.0408805	0.0915159	0.98	1330
REACTOME_AQUAPORIN_MEDIATED_TRANSPORT	43	-0.74891	-1.4303	0.0313779	0.0914024	1	1689
REACTOME_CROSS_PRESENTATION_OF_SOLUBLE_EXOGENOUS_ANTIGENS_ENDOSOMES	46	0.654646	1.47622	0.0257511	0.0911785	0.989	5788
REACTOME_NUCLEOTIDE_LIKE_PURINERGIC_RECEPTORS	16	-0.864772	-1.42974	0.0210526	0.0909039	1	479
REACTOME_ACTIVATION_OF_NMDA_RECEPTOR_UPON_GLUTAMATE_BINDING_AND_POSTSYNAPTIC_EVENTS	30	-0.785738	-1.43197	0.0158501	0.0905609	1	1497
REACTOME_VIF_MEDIATED_DEGRADATION_OF_APOBEC3G	49	0.655667	1.47887	0.025641	0.0905452	0.988	5045
REACTOME_REGULATION_OF_ORNITHINE_DECARBOXYLASE_ODC	48	0.635107	1.48381	0.019305	0.0903024	0.98	4548
REACTOME_BRANCHED_CHAIN_AMINO_ACID_CATABOLISM	17	0.789986	1.48269	0.042735	0.089916	0.982	2614
REACTOME_DNA_REPAIR	101	0.572367	1.48116	0.0127389	0.0899037	0.987	4051
REACTOME_DOWNSTREAM_SIGNALING_OF_ACTIVATED_FGFR	84	-0.703504	-1.42968	0.021978	0.0897472	1	1940
REACTOME_RESOLUTION_OF_AP_SITES_VIA_THE_MULTIPLE_NUCLEOTIDE_PATCH_REPLACEMENT_PATHWAY	16	0.787058	1.48957	0.0338028	0.088585	0.976	2409
REACTOME_EFFECTS_OF_PIP2_HYDROLYSIS	20	-0.837197	-1.43471	0.0307692	0.0883121	1	1803
REACTOME_AMINO_ACID_SYNTHESIS_AND_INTERCONVERSION_TRANSAMINATION	16	0.805325	1.49198	0.04375	0.0881417	0.974	1663
REACTOME_CHONDROITIN_SULFATE_DERMATAN_SULFATE_METABOLISM	44	-0.740034	-1.43748	0.0324401	0.0862152	1	2317
REACTOME_ADP_SIGNALLING_THROUGH_P2RY12	20	-0.853834	-1.44193	0.0193452	0.0823801	1	1689
REACTOME_DEADENYLATION_DEPENDENT_MRNA_DECAY	42	0.675825	1.50111	0.0180505	0.0822828	0.964	4525
REACTOME_SIGNAL_AMPLIFICATION	30	-0.794239	-1.44456	0.0169731	0.0819655	1	1689
REACTOME_A_TETRASACCHARIDE_LINKER_SEQUENCE_IS_REQUIRED_FOR_GAG_SYNTHESIS	23	-0.826533	-1.44374	0.0219298	0.0817564	1	2172
REACTOME_MITOCHONDRIAL_TRNA_AMINOACYLATION	21	0.774744	1.5034	0.0482955	0.0815562	0.959	3927
REACTOME_INSULIN_SYNTHESIS_AND_PROCESSING	18	-0.870297	-1.4479	0.0166415	0.0803638	1	66
REACTOME_ADAPTIVE_IMMUNE_SYSTEM	495	-0.647218	-1.44731	0	0.0797263	1	1755
REACTOME_REGULATION_OF_INSULIN_SECRETION_BY_GLUCAGON_LIKE_PEPTIDE1	35	-0.781909	-1.45201	0.0192044	0.0766652	0.998	1689
REACTOME_MITOTIC_PROMETAPHASE	82	0.623924	1.51337	0.0103093	0.075669	0.947	2309
REACTOME_NUCLEOTIDE_EXCISION_REPAIR	48	0.674571	1.51219	0.0210084	0.0752474	0.95	3986
REACTOME_TRANSMISSION_ACROSS_CHEMICAL_SYNAPSES	143	-0.685136	-1.45586	0.0136054	0.0750129	0.998	2125
REACTOME_SCF_BETA_TRCP_MEDIATED_DEGRADATION_OF_EMI1	49	0.655081	1.51584	0.016129	0.074837	0.944	4548
REACTOME_MRNA_PROCESSING	150	0.568759	1.5186	0	0.0742617	0.938	5071
REACTOME_PHOSPHOLIPASE_C_MEDIATED_CASCADE	40	-0.764812	-1.45584	0.0195531	0.0738486	0.998	1940
REACTOME_TRANSCRIPTION_COUPLED_NER_TC_NER	43	0.675572	1.52443	0.0155642	0.0709688	0.928	3977
REACTOME_PEPTIDE_CHAIN_ELONGATION	86	0.612767	1.52801	0.00574713	0.0702937	0.923	3493
REACTOME_CDK_MEDIATED_PHOSPHORYLATION_AND_REMOVAL_OF_CDC6	46	0.669493	1.52746	0.012605	0.0694756	0.923	4610
REACTOME_SEMA4D_IN_SEMAPHORIN_SIGNALING	30	-0.813308	-1.46227	0.0196906	0.0692291	0.996	2316
REACTOME_CIRCADIAN_CLOCK	49	-0.768802	-1.46633	0.0144737	0.068706	0.994	634
REACTOME_GPCR_DOWNSTREAM_SIGNALING	359	-0.66304	-1.46434	0.00310559	0.0683738	0.995	1883
REACTOME_STRIATED_MUSCLE_CONTRACTION	20	-0.845987	-1.46584	0.0264386	0.06813	0.994	978
REACTOME_AMINO_ACID_AND_OLIGOPEPTIDE_SLC_TRANSPORTERS	34	-0.797214	-1.47173	0.013624	0.0668895	0.985	689
REACTOME_RECYCLING_PATHWAY_OF_L1	25	-0.846555	-1.47112	0.0220994	0.0662727	0.986	553
REACTOME_AUTODEGRADATION_OF_CDH1_BY_CDH1_APC_C	56	0.663023	1.54104	0.014218	0.0661294	0.895	4548
REACTOME_3_UTR_MEDIATED_TRANSLATIONAL_REGULATION	104	0.597955	1.53971	0	0.0659468	0.899	3493
REACTOME_INTEGRIN_ALPHAIIB_BETA3_SIGNALING	24	-0.854614	-1.49341	0.0164179	0.0658524	0.953	1808
REACTOME_CD28_CO_STIMULATION	31	-0.810193	-1.47603	0.0140845	0.0652922	0.982	472
REACTOME_SIGNALING_BY_FGFR_IN_DISEASE	109	-0.701943	-1.4711	0.0107527	0.0651683	0.986	1230
REACTOME_CYTOSOLIC_TRNA_AMINOACYLATION	24	0.766528	1.53951	0.0401338	0.0648092	0.899	3345
REACTOME_G_ALPHA_I_SIGNALLING_EVENTS	136	-0.698532	-1.47547	0.0114416	0.0645591	0.983	1461
REACTOME_BMAL1_CLOCK_NPAS2_ACTIVATES_CIRCADIAN_EXPRESSION	33	-0.822519	-1.49312	0.0141844	0.0644896	0.954	634
REACTOME_MRNA_SPLICING	104	0.603523	1.53823	0.0070922	0.0644159	0.903	5471
REACTOME_G_ALPHA_S_SIGNALLING_EVENTS	80	-0.734336	-1.493	0.00730816	0.0631324	0.955	1340
REACTOME_PLATELET_AGGREGATION_PLUG_FORMATION	31	-0.831159	-1.49813	0.0131004	0.0631247	0.946	2030
REACTOME_SIGNALING_BY_FGFR	95	-0.71848	-1.47975	0.00472813	0.0625566	0.973	1230
REACTOME_G_ALPHA1213_SIGNALLING_EVENTS	69	-0.748099	-1.49289	0.00378788	0.0617391	0.955	2582
REACTOME_HEPARAN_SULFATE_HEPARIN_HS_GAG_METABOLISM	43	-0.791078	-1.49248	0.00399467	0.0607318	0.957	2236
REACTOME_METABOLISM_OF_RNA	252	0.541654	1.55044	0	0.0601316	0.868	4307
REACTOME_PD1_SIGNALING	17	-0.895806	-1.49185	0.0134128	0.0598778	0.957	1175
REACTOME_TRANSPORT_OF_INORGANIC_CATIONS_ANIONS_AND_AMINO_ACIDS_OLIGOPEPTIDES	70	-0.754897	-1.5032	0.00489596	0.0598286	0.929	1395
REACTOME_PROSTACYCLIN_SIGNALLING_THROUGH_PROSTACYCLIN_RECEPTOR	18	-0.869635	-1.49129	0.0158046	0.0589166	0.957	1689
REACTOME_CTLA4_INHIBITORY_SIGNALING	21	-0.864943	-1.49023	0.00455927	0.058706	0.959	437
REACTOME_FORMATION_OF_FIBRIN_CLOT_CLOTTING_CASCADE	21	-0.863257	-1.48579	0.00291545	0.0580288	0.966	469
REACTOME_INHIBITION_OF_INSULIN_SECRETION_BY_ADRENALINE_NORADRENALINE	24	-0.847999	-1.49007	0.0118168	0.057586	0.959	1689
REACTOME_INFLUENZA_VIRAL_RNA_TRANSCRIPTION_AND_REPLICATION	102	0.607227	1.55757	0	0.0569569	0.848	3493
REACTOME_NGF_SIGNALLING_VIA_TRKA_FROM_THE_PLASMA_MEMBRANE	128	-0.71224	-1.48973	0.00457666	0.0566489	0.959	1230
REACTOME_REGULATION_OF_WATER_BALANCE_BY_RENAL_AQUAPORINS	38	-0.821435	-1.50824	0.00687758	0.0565185	0.914	1689
REACTOME_SIGNALING_BY_GPCR	437	-0.665705	-1.48918	0	0.0561261	0.959	1883
REACTOME_NONSENSE_MEDIATED_DECAY_ENHANCED_BY_THE_EXON_JUNCTION_COMPLEX	107	0.597838	1.56146	0	0.0553658	0.832	3681
REACTOME_SRP_DEPENDENT_COTRANSLATIONAL_PROTEIN_TARGETING_TO_MEMBRANE	109	0.600304	1.56405	0.0163934	0.0547802	0.824	3524
REACTOME_ANTIGEN_ACTIVATES_B_CELL_RECEPTOR_LEADING_TO_GENERATION_OF_SECOND_MESSENGERS	29	-0.834516	-1.51278	0.0126404	0.0543321	0.9	1101
REACTOME_GLUCAGON_SIGNALING_IN_METABOLIC_REGULATION	29	-0.835042	-1.5184	0.0130246	0.0513155	0.877	1291
REACTOME_MITOCHONDRIAL_PROTEIN_IMPORT	49	0.697672	1.57174	0.00383142	0.0512767	0.789	4390
REACTOME_GLOBAL_GENOMIC_NER_GG_NER	32	0.750838	1.57034	0.0144404	0.0512642	0.802	3986
REACTOME_PROCESSIVE_SYNTHESIS_ON_THE_LAGGING_STRAND	15	0.841554	1.57488	0.0155844	0.050645	0.777	2409
REACTOME_CLASS_B_2_SECRETIN_FAMILY_RECEPTORS	59	-0.772751	-1.52451	0.0102564	0.048307	0.857	1291
REACTOME_PHOSPHORYLATION_OF_CD3_AND_TCR_ZETA_CHAINS	15	-0.914464	-1.52679	0.00159744	0.0480922	0.849	948
REACTOME_OPIOID_SIGNALLING	70	-0.775917	-1.53287	0.00765306	0.0465818	0.821	1310
REACTOME_SIGNALING_BY_ERBB2	93	-0.746015	-1.53518	0.00466744	0.0465577	0.813	2614
REACTOME_MUSCLE_CONTRACTION	37	-0.841661	-1.53209	0.00405405	0.0456168	0.826	1185
REACTOME_CHEMOKINE_RECEPTORS_BIND_CHEMOKINES	43	-0.8117	-1.54422	0.00652741	0.0429939	0.763	2045
REACTOME_APC_C_CDC20_MEDIATED_DEGRADATION_OF_MITOTIC_PROTEINS	65	0.681209	1.59097	0.00507614	0.0419448	0.705	4548
REACTOME_THE_ROLE_OF_NEF_IN_HIV1_REPLICATION_AND_DISEASE_PATHOGENESIS	27	-0.864253	-1.54383	0.00433526	0.0417118	0.765	574
REACTOME_TRAFFICKING_OF_AMPA_RECEPTORS	18	-0.917184	-1.55003	0.00316957	0.0410962	0.735	932
REACTOME_RESPIRATORY_ELECTRON_TRANSPORT_ATP_SYNTHESIS_BY_CHEMIOSMOTIC_COUPLING_AND_HEAT_PRODUCTION_BY_UNCOUPLING_PROTEINS_	80	0.651298	1.59445	0.00540541	0.0410675	0.686	4414
REACTOME_LAGGING_STRAND_SYNTHESIS	19	0.847707	1.59632	0.00315457	0.040771	0.673	2409
REACTOME_G1_S_SPECIFIC_TRANSCRIPTION	17	0.865015	1.60021	0.0058309	0.0398708	0.657	1429
REACTOME_RESPIRATORY_ELECTRON_TRANSPORT	65	0.680065	1.61045	0	0.0359032	0.598	4544
REACTOME_TRANSLATION	144	0.595747	1.60876	0	0.0358843	0.609	3524
REACTOME_CDT1_ASSOCIATION_WITH_THE_CDC6_ORC_ORIGIN_COMPLEX	54	0.70103	1.61386	0	0.0355099	0.582	4548
REACTOME_PROCESSING_OF_CAPPED_INTRON_CONTAINING_PRE_MRNA	133	0.603976	1.61514	0	0.0354994	0.572	5625
REACTOME_E2F_MEDIATED_REGULATION_OF_DNA_REPLICATION	33	0.769095	1.61767	0.00806452	0.0353696	0.562	3331
REACTOME_GENERATION_OF_SECOND_MESSENGER_MOLECULES	26	-0.894144	-1.56311	0.00286533	0.035269	0.662	948
REACTOME_RNA_POL_I_RNA_POL_III_AND_MITOCHONDRIAL_TRANSCRIPTION	95	0.63492	1.62271	0	0.034532	0.542	1296
REACTOME_TRANSCRIPTION	176	0.5906	1.62077	0	0.0343473	0.549	2658
REACTOME_INFLUENZA_LIFE_CYCLE	136	0.609992	1.62656	0	0.0341914	0.512	3787
REACTOME_AMYLOIDS	50	0.73048	1.62514	0.00413223	0.0339761	0.52	1296
REACTOME_ORC1_REMOVAL_FROM_CHROMATIN	65	0.680967	1.63311	0	0.0320547	0.478	4610
REACTOME_DOWNSTREAM_TCR_SIGNALING	34	-0.859292	-1.57739	0.00694444	0.0294713	0.58	948
REACTOME_IMMUNOREGULATORY_INTERACTIONS_BETWEEN_A_LYMPHOID_AND_A_NON_LYMPHOID_CELL	57	-0.820701	-1.58206	0.00129199	0.028879	0.561	1606
REACTOME_PLATELET_HOMEOSTASIS	70	-0.798894	-1.59248	0.00125	0.0285913	0.511	1689
REACTOME_APC_C_CDH1_MEDIATED_DEGRADATION_OF_CDC20_AND_OTHER_APC_C_CDH1_TARGETED_PROTEINS_IN_LATE_MITOSIS_EARLY_G1	64	0.682163	1.64331	0.0139535	0.0282832	0.433	4548
REACTOME_PLC_BETA_MEDIATED_EVENTS	39	-0.85176	-1.5987	0	0.027495	0.477	797
REACTOME_SEMAPHORIN_INTERACTIONS	63	-0.80527	-1.59194	0.00761421	0.027367	0.511	2316
REACTOME_G_ALPHA_Z_SIGNALLING_EVENTS	41	-0.844667	-1.58948	0.0039267	0.0271129	0.524	1689
REACTOME_ASSEMBLY_OF_THE_PRE_REPLICATIVE_COMPLEX	63	0.71012	1.65788	0.010101	0.0244813	0.366	4548
REACTOME_REGULATION_OF_MITOTIC_CELL_CYCLE	77	0.668269	1.65651	0	0.024147	0.373	4610
REACTOME_RESPONSE_TO_ELEVATED_PLATELET_CYTOSOLIC_CA2_	72	-0.812428	-1.61426	0.00127226	0.0222541	0.387	1298
REACTOME_COSTIMULATION_BY_THE_CD28_FAMILY	61	-0.829684	-1.61897	0.00258065	0.0220279	0.37	1741
REACTOME_ACTIVATION_OF_THE_PRE_REPLICATIVE_COMPLEX	30	0.816903	1.66842	0.00643087	0.0209067	0.313	2114
REACTOME_METABOLISM_OF_NON_CODING_RNA	46	0.731641	1.67233	0.008	0.0203401	0.298	3855
REACTOME_INTEGRIN_CELL_SURFACE_INTERACTIONS	74	-0.821516	-1.63227	0	0.0199905	0.308	1273
REACTOME_CA_DEPENDENT_EVENTS	27	-0.903993	-1.62992	0.00142653	0.0195464	0.317	797
REACTOME_MITOTIC_G1_G1_S_PHASES	130	0.636538	1.67775	0	0.0191045	0.271	3355
REACTOME_CELL_CYCLE_MITOTIC	303	0.587339	1.68515	0	0.0167798	0.239	3583
REACTOME_EXTENSION_OF_TELOMERES	27	0.82636	1.687	0.00348432	0.0165892	0.229	2689
REACTOME_DAG_AND_IP3_SIGNALING	29	-0.915492	-1.65394	0.00141844	0.0140533	0.22	797
REACTOME_TCR_SIGNALING	51	-0.862887	-1.6637	0.0013245	0.0118046	0.179	1534
REACTOME_DOWNSTREAM_SIGNAL_TRANSDUCTION	89	-0.826988	-1.66669	0.00244499	0.0115703	0.163	1230
REACTOME_EXTRACELLULAR_MATRIX_ORGANIZATION	71	-0.841211	-1.67136	0	0.0106029	0.141	699
REACTOME_NCAM1_INTERACTIONS	31	-0.921958	-1.67876	0.00145138	0.0096137	0.117	607
REACTOME_SIGNALING_BY_EGFR_IN_CANCER	102	-0.803749	-1.68576	0	0.00883974	0.099	797
REACTOME_G2_M_CHECKPOINTS	41	0.762961	1.71716	0	0.00842425	0.118	2114
REACTOME_TRNA_AMINOACYLATION	42	0.765311	1.72048	0	0.00805364	0.108	3345
REACTOME_HEMOSTASIS	402	-0.760443	-1.69166	0	0.0076078	0.077	1298
REACTOME_M_G1_TRANSITION	78	0.712118	1.74604	0	0.00568846	0.065	4255
REACTOME_ACTIVATION_OF_ATR_IN_RESPONSE_TO_REPLICATION_STRESS	35	0.806126	1.73942	0	0.00564013	0.075	2114
REACTOME_CELL_CYCLE_CHECKPOINTS	111	0.681481	1.74347	0	0.00561586	0.067	4189
REACTOME_G1_S_TRANSITION	106	0.664832	1.74151	0	0.0055537	0.07	3355
REACTOME_COLLAGEN_FORMATION	50	-0.888673	-1.70923	0.00130548	0.00491152	0.043	1082
REACTOME_TRANSPORT_OF_VITAMINS_NUCLEOSIDES_AND_RELATED_MOLECULES	26	0.875732	1.7759	0	0.00324177	0.035	356
REACTOME_RNA_POL_I_TRANSCRIPTION	63	0.748728	1.78571	0	0.00310502	0.027	1296
REACTOME_MITOTIC_M_M_G1_PHASES	164	0.661431	1.78538	0	0.0029829	0.028	4610
REACTOME_MEIOTIC_SYNAPSIS	54	0.748556	1.78195	0	0.00287928	0.029	1368
REACTOME_S_PHASE	106	0.680136	1.79262	0	0.00272019	0.022	3355
REACTOME_RNA_POL_I_PROMOTER_OPENING	39	0.825526	1.82759	0	0.00249017	0.01	1296
REACTOME_MEIOSIS	85	0.718078	1.8111	0	0.00231717	0.014	2098
REACTOME_PACKAGING_OF_TELOMERE_ENDS	33	0.847536	1.80163	0	0.00228816	0.017	793
REACTOME_CELL_SURFACE_INTERACTIONS_AT_THE_VASCULAR_WALL	84	-0.853069	-1.72934	0	0.0022708	0.018	701
REACTOME_CELL_CYCLE	377	0.621406	1.81061	0	0.00223061	0.015	3355
REACTOME_DEPOSITION_OF_NEW_CENPA_CONTAINING_NUCLEOSOMES_AT_THE_CENTROMERE	47	0.811453	1.83902	0	0.0021362	0.007	1889
REACTOME_DNA_REPLICATION	184	0.677016	1.82648	0	0.00213443	0.01	3581
REACTOME_DNA_STRAND_ELONGATION	30	0.862853	1.82237	0.00323625	0.00186763	0.01	2088
REACTOME_MEIOTIC_RECOMBINATION	59	0.783822	1.87761	0	0.00157907	0.002	2098
REACTOME_GPVI_MEDIATED_ACTIVATION_CASCADE	31	-0.957853	-1.73843	0	0.0015369	0.01	437
REACTOME_SYNTHESIS_OF_DNA	90	0.725695	1.86256	0	0.00119863	0.003	3355
REACTOME_TELOMERE_MAINTENANCE	60	0.816688	1.87648	0	0.00105271	0.002	2088
REACTOME_NCAM_SIGNALING_FOR_NEURITE_OUT_GROWTH	56	-0.903064	-1.75678	0	0.00105074	0.005	1077
REACTOME_DEVELOPMENTAL_BIOLOGY	333	-0.788976	-1.7517	0	0.000840595	0.005	1331
REACTOME_AXON_GUIDANCE	218	-0.817703	-1.78014	0	0.000558302	0.002	1574
REACTOME_PLATELET_ACTIVATION_SIGNALING_AND_AGGREGATION	183	-0.847819	-1.82929	0	0.000421739	0.001	1298
REACTOME_SIGNALING_BY_PDGF	114	-0.88758	-1.84975	0	0	0	1261
REACTOME_CHROMOSOME_MAINTENANCE	100	0.748821	1.95893	0	0	0	2281

## Sheet: GO_KEGG_enrichment_severity
'IN Sle.Female: Severe SLE vs Moderate SLE' :
NAME	SIZE	ES	NES	NOM p-val	FDR q-val	FWER p-val	RANK AT MAX
GO_REGULATION_OF_CARDIAC_MUSCLE_CONTRACTION_BY_CALCIUM_ION_SIGNALING	20	0.827359	1.31768	0.0820368	0.259992	1	1739
TAAWWATAG_RSRFC4_Q2	130	0.700562	1.31757	0.0410397	0.259813	1	1358
GO_PEPTIDE_ANTIGEN_BINDING	27	0.808129	1.31768	0.0677507	0.259728	1	920
GO_COLLAGEN_BINDING	53	0.753593	1.31796	0.0718085	0.259296	1	1846
GO_NEGATIVE_REGULATION_OF_AXON_GUIDANCE	23	0.815572	1.31852	0.0710306	0.259098	1	1797
GO_CENTRAL_NERVOUS_SYSTEM_PROJECTION_NEURON_AXONOGENESIS	20	0.834046	1.31828	0.0739687	0.259075	1	1758
GO_RESPONSE_TO_GAMMA_RADIATION	46	0.762035	1.31812	0.0761905	0.259035	1	842
GO_REGULATION_OF_DNA_REPAIR	67	0.739528	1.31838	0.0502035	0.258975	1	1157
GO_ARACHIDONIC_ACID_METABOLIC_PROCESS	35	0.78682	1.31848	0.0814917	0.258967	1	816
GO_PROTEIN_MATURATION	224	0.663069	1.31825	0.0317881	0.25887	1	1738
GO_REGULATION_OF_REACTIVE_OXYGEN_SPECIES_BIOSYNTHETIC_PROCESS	57	0.758785	1.3192	0.0762274	0.257915	1	1956
GO_SULFUR_COMPOUND_BIOSYNTHETIC_PROCESS	170	0.687359	1.31941	0.0369393	0.257739	1	2068
GO_HEXOSE_METABOLIC_PROCESS	131	0.704441	1.31917	0.0528512	0.257722	1	765
GO_LIVER_REGENERATION	18	0.844885	1.31935	0.0676056	0.25768	1	1851
GO_AXON_PART	169	0.678384	1.31961	0.0309859	0.257654	1	2186
GO_CELL_SUBSTRATE_JUNCTION	378	0.635485	1.31904	0.0205128	0.257616	1	1770
GATA_C	187	0.681502	1.31912	0.0406504	0.257611	1	1799
GO_POSITIVE_REGULATION_OF_MRNA_PROCESSING	29	0.794228	1.3196	0.0834473	0.257415	1	1279
GO_POSITIVE_REGULATION_OF_TRANSCRIPTION_FACTOR_IMPORT_INTO_NUCLEUS	46	0.771069	1.31995	0.0674931	0.257337	1	1656
GO_ACUTE_PHASE_RESPONSE	27	0.813101	1.31978	0.0618982	0.257308	1	1540
GO_POSITIVE_REGULATION_OF_VASCULAR_ENDOTHELIAL_GROWTH_FACTOR_PRODUCTION	24	0.81446	1.31991	0.0785414	0.25718	1	1274
GO_ISOPRENOID_BINDING	18	0.829394	1.32023	0.0744526	0.256697	1	1495
GO_PYRIDINE_CONTAINING_COMPOUND_BIOSYNTHETIC_PROCESS	17	0.846942	1.32033	0.0846485	0.256637	1	965
GO_POSITIVE_REGULATION_OF_EPIDERMIS_DEVELOPMENT	26	0.816221	1.32057	0.0956873	0.256143	1	1656
GO_CYCLIN_BINDING	18	0.837244	1.32101	0.0777935	0.255497	1	1160
GO_NEGATIVE_REGULATION_OF_BINDING	114	0.709408	1.321	0.0390516	0.255224	1	1138
GO_ACTIVATION_OF_MAPK_ACTIVITY	120	0.700578	1.32095	0.0417246	0.255145	1	1925
AR_02	32	0.795977	1.32154	0.0589041	0.254846	1	798
GO_REGULATION_OF_OSTEOBLAST_DIFFERENTIATION	92	0.727231	1.32164	0.0581242	0.254809	1	1852
GO_GLIAL_CELL_DEVELOPMENT	59	0.756286	1.32138	0.057377	0.254806	1	1696
GO_TUBE_DEVELOPMENT	432	0.624538	1.32148	0.0139771	0.25473	1	1657
GO_APICAL_PART_OF_CELL	264	0.661394	1.32177	0.0264256	0.254662	1	2061
GO_ORGANIC_HYDROXY_COMPOUND_TRANSMEMBRANE_TRANSPORTER_ACTIVITY	36	0.780463	1.32135	0.0654843	0.254644	1	1674
GO_RESPONSE_TO_ACTIVITY	54	0.756367	1.32192	0.0495437	0.254427	1	1536
GO_BETA_TUBULIN_BINDING	34	0.793663	1.32249	0.0635995	0.253566	1	630
GO_POSITIVE_REGULATION_OF_VASOCONSTRICTION	27	0.82166	1.32234	0.0704225	0.253533	1	1362
GO_REGULATION_OF_PROTEIN_AUTOPHOSPHORYLATION	33	0.800338	1.32246	0.0519663	0.253412	1	2709
GO_GLUCOSE_METABOLIC_PROCESS	100	0.733031	1.32263	0.0439414	0.253399	1	765
GO_REGULATION_OF_THE_FORCE_OF_HEART_CONTRACTION	18	0.832336	1.32233	0.0781476	0.253282	1	1426
GO_TRANSMEMBRANE_RECEPTOR_PROTEIN_SERINE_THREONINE_KINASE_ACTIVITY	16	0.856072	1.32275	0.07	0.253257	1	1598
GO_NEGATIVE_REGULATION_OF_PHOSPHOPROTEIN_PHOSPHATASE_ACTIVITY	15	0.856403	1.32296	0.0688141	0.253125	1	1656
GO_NEURAL_TUBE_PATTERNING	23	0.819639	1.32343	0.0781893	0.253005	1	1160
GO_OSTEOCLAST_DIFFERENTIATION	26	0.809722	1.32293	0.0724432	0.252935	1	2622
COUP_01	195	0.678299	1.32341	0.0273973	0.252778	1	1550
GO_RESPONSE_TO_TOXIC_SUBSTANCE	195	0.67758	1.3236	0.0276243	0.252725	1	1739
PAX8_B	80	0.739147	1.32337	0.0538674	0.252621	1	1160
GO_RHO_GTPASE_BINDING	74	0.749084	1.32329	0.0342466	0.252596	1	1460
GO_NEGATIVE_REGULATION_OF_EPITHELIAL_CELL_MIGRATION	42	0.779168	1.32375	0.0600559	0.252485	1	1677
E2F1_Q6_01	218	0.667832	1.32327	0.0178082	0.252356	1	1349
GO_B_CELL_MEDIATED_IMMUNITY	57	0.746818	1.32457	0.0555556	0.251329	1	671
GO_STEM_CELL_DIFFERENTIATION	133	0.696572	1.32417	0.04426	0.251271	1	2374
GO_REGULATION_OF_REACTIVE_OXYGEN_SPECIES_METABOLIC_PROCESS	127	0.707973	1.32446	0.0291667	0.251142	1	1696
GO_LAMELLIPODIUM	159	0.701115	1.32456	0.0304288	0.251059	1	2096
AP1_Q4	224	0.667142	1.32492	0.0323887	0.250976	1	1624
GO_POSITIVE_REGULATION_OF_OSSIFICATION	66	0.746729	1.32442	0.0544959	0.250963	1	1851
GO_POSITIVE_REGULATION_OF_AXONOGENESIS	58	0.749151	1.32436	0.0585034	0.250896	1	2121
GO_REGULATION_OF_PROTEIN_SERINE_THREONINE_KINASE_ACTIVITY	418	0.634702	1.32487	0.0237781	0.250851	1	2171
GO_CARDIAC_ATRIUM_DEVELOPMENT	17	0.839217	1.32504	0.0852601	0.250838	1	1689
GO_HUMORAL_IMMUNE_RESPONSE_MEDIATED_BY_CIRCULATING_IMMUNOGLOBULIN	29	0.808023	1.32483	0.0789474	0.250702	1	671
GO_REGULATION_OF_TUMOR_NECROSIS_FACTOR_SUPERFAMILY_CYTOKINE_PRODUCTION	89	0.727897	1.32534	0.0487145	0.250015	1	1818
GO_POSITIVE_REGULATION_OF_PROTEIN_IMPORT	90	0.734559	1.32633	0.0373333	0.248626	1	1780
GO_REGULATION_OF_CARDIAC_MUSCLE_CELL_CONTRACTION	24	0.82036	1.32625	0.0678426	0.248594	1	793
GO_REGULATION_OF_EPIDERMAL_CELL_DIFFERENTIATION	32	0.80224	1.32625	0.0607735	0.248305	1	1261
GO_SARCOPLASMIC_RETICULUM_MEMBRANE	28	0.804473	1.32611	0.0684932	0.248182	1	2354
GO_CYCLIC_NUCLEOTIDE_METABOLIC_PROCESS	43	0.781785	1.32623	0.0557029	0.248058	1	1570
GO_DETECTION_OF_MECHANICAL_STIMULUS	28	0.809514	1.32609	0.0727273	0.247944	1	1505
MEIS1AHOXA9_01	72	0.745696	1.32607	0.0616622	0.247742	1	592
GO_REGULATION_OF_NITRIC_OXIDE_SYNTHASE_BIOSYNTHETIC_PROCESS	18	0.845131	1.3268	0.0723404	0.247555	1	1578
HNF4_01	207	0.670805	1.32676	0.0265604	0.247426	1	1847
GO_RESPONSE_TO_THYROID_HORMONE	21	0.835215	1.32698	0.0582386	0.247268	1	1349
RRCCGTTA_UNKNOWN	76	0.742352	1.32749	0.0421607	0.246989	1	1762
GO_NEGATIVE_REGULATION_OF_INTRACELLULAR_STEROID_HORMONE_RECEPTOR_SIGNALING_PATHWAY	26	0.80868	1.32733	0.0638587	0.246952	1	1094
GO_POSITIVE_REGULATION_OF_CELL_DEVELOPMENT	372	0.636366	1.32726	0.0182768	0.24691	1	1691
LHX3_01	143	0.690185	1.32717	0.0312925	0.246885	1	1689
GO_POSITIVE_REGULATION_OF_CALCIUM_ION_TRANSPORT_INTO_CYTOSOL	37	0.788305	1.32749	0.0616247	0.246689	1	1639
GO_APICAL_JUNCTION_COMPLEX	104	0.723438	1.32803	0.0482759	0.246565	1	1790
GO_PLASMA_LIPOPROTEIN_PARTICLE_CLEARANCE	19	0.846967	1.32803	0.0769231	0.246267	1	853
GO_DETECTION_OF_ABIOTIC_STIMULUS	66	0.744881	1.32792	0.048583	0.246042	1	1574
GO_CARBOHYDRATE_TRANSMEMBRANE_TRANSPORT	20	0.83304	1.32827	0.0671429	0.246027	1	1694
GO_STEROL_TRANSPORT	37	0.795412	1.32802	0.0664011	0.246007	1	1014
E2F_Q3_01	207	0.686674	1.32788	0.0176391	0.245882	1	1346
GO_METHIONINE_METABOLIC_PROCESS	17	0.852249	1.32844	0.0778098	0.2457	1	58
GO_REGULATION_OF_CELL_MATRIX_ADHESION	80	0.720051	1.3286	0.0627451	0.245459	1	1138
AP1_01	207	0.67563	1.32912	0.0238727	0.243999	1	2330
GO_ACTIN_FILAMENT_BASED_MOVEMENT	70	0.747215	1.32964	0.0439414	0.242505	1	1622
GO_PDZ_DOMAIN_BINDING	77	0.744874	1.32981	0.0410959	0.242227	1	1764
GO_ENDOPLASMIC_RETICULUM_TO_CYTOSOL_TRANSPORT	21	0.837337	1.33039	0.0756063	0.241699	1	1494
GO_ADHERENS_JUNCTION_ASSEMBLY	31	0.805306	1.33006	0.0627558	0.241693	1	1443
GO_DICARBOXYLIC_ACID_TRANSPORT	54	0.755656	1.33025	0.052774	0.241607	1	2242
GO_PROTEIN_KINASE_COMPLEX	84	0.740445	1.33017	0.0471567	0.241575	1	1925
GO_BLOOD_VESSEL_ENDOTHELIAL_CELL_MIGRATION	22	0.837442	1.33036	0.0725462	0.241507	1	1215
GO_EMBRYONIC_PLACENTA_DEVELOPMENT	67	0.741895	1.33064	0.0467914	0.241169	1	1333
POU3F2_01	67	0.754861	1.33075	0.0540541	0.241056	1	1443
GO_CLATHRIN_COATED_VESICLE	135	0.708082	1.33094	0.0310811	0.241006	1	1246
GO_CARDIAC_MUSCLE_CELL_DIFFERENTIATION	51	0.759954	1.33086	0.0632571	0.240956	1	1598
GO_POSITIVE_REGULATION_OF_LYMPHOCYTE_APOPTOTIC_PROCESS	17	0.844506	1.33206	0.0805755	0.240229	1	1829
GO_SEMAPHORIN_PLEXIN_SIGNALING_PATHWAY	34	0.804092	1.33199	0.0483425	0.240191	1	1797
GO_CELL_ADHESION_MOLECULE_BINDING	160	0.694806	1.33197	0.0283784	0.239986	1	1568
NRF2_Q4	219	0.675145	1.33221	0.0185676	0.239979	1	1949
GO_RESPONSE_TO_X_RAY	29	0.824385	1.33253	0.0576407	0.239744	1	487
GO_REGULATION_OF_SENSORY_PERCEPTION	21	0.832097	1.33245	0.0571827	0.239741	1	637
GO_REGULATION_OF_TISSUE_REMODELING	45	0.78468	1.33196	0.0406504	0.239717	1	1852
GO_REGULATION_OF_EXTRINSIC_APOPTOTIC_SIGNALING_PATHWAY	137	0.702146	1.33238	0.0405405	0.239709	1	1701
GO_PLACENTA_BLOOD_VESSEL_DEVELOPMENT	24	0.815919	1.33171	0.0815752	0.239663	1	863
GO_SPINDLE_MIDZONE	25	0.821135	1.3328	0.0582656	0.239488	1	421
GO_RESPONSE_TO_IRON_ION	29	0.815801	1.33195	0.0580913	0.239448	1	1100
GO_EPITHELIAL_CELL_DIFFERENTIATION	342	0.6494	1.33171	0.0173797	0.23938	1	1693
GO_ENDODERM_DEVELOPMENT	57	0.767312	1.33278	0.0467675	0.239257	1	1621
KEGG_PORPHYRIN_AND_CHLOROPHYLL_METABOLISM	25	0.811449	1.33158	0.0716292	0.239205	1	1415
GO_EXOCYTOSIS	251	0.668191	1.33195	0.0213333	0.239165	1	1714
GO_POSITIVE_REGULATION_OF_INTRACELLULAR_PROTEIN_TRANSPORT	212	0.678435	1.33169	0.0153417	0.239155	1	2512
GO_REGULATION_OF_CATECHOLAMINE_SECRETION	25	0.820397	1.33308	0.0701754	0.239131	1	1488
GO_CELL_FATE_DETERMINATION	24	0.826898	1.33321	0.0564738	0.238988	1	1689
GO_ACTIVATION_OF_ADENYLATE_CYCLASE_ACTIVITY	26	0.821006	1.33305	0.0673352	0.238931	1	358
GO_SENSORY_PERCEPTION	314	0.649423	1.33335	0.014966	0.238777	1	1601
GO_MEGAKARYOCYTE_DIFFERENTIATION	19	0.842448	1.33366	0.0670391	0.23807	1	1978
GO_PROSTATE_GLAND_DEVELOPMENT	33	0.820973	1.33401	0.0540166	0.237169	1	1142
GO_CELLULAR_RESPONSE_TO_CALCIUM_ION	41	0.78416	1.33433	0.0543478	0.236384	1	1370
GO_CELLULAR_RESPONSE_TO_EPIDERMAL_GROWTH_FACTOR_STIMULUS	20	0.834243	1.33575	0.0852273	0.236361	1	931
GO_PRODUCTION_OF_MOLECULAR_MEDIATOR_OF_IMMUNE_RESPONSE	56	-0.898173	-1.6483	0	0.236348	0.994	437
GO_BONE_CELL_DEVELOPMENT	22	0.834668	1.33541	0.0630252	0.236215	1	1978
GO_CARGO_RECEPTOR_ACTIVITY	55	0.772803	1.33507	0.0421196	0.236197	1	1625
GO_INTRACELLULAR_RECEPTOR_SIGNALING_PATHWAY	149	0.701488	1.33533	0.0287671	0.236158	1	1885
LMO2COM_02	183	0.684584	1.33524	0.0323887	0.236144	1	1833
TGACGTCA_ATF3_Q6	196	0.676721	1.335	0.0259209	0.236126	1	1483
GO_NEGATIVE_REGULATION_OF_INNATE_IMMUNE_RESPONSE	32	0.802188	1.33554	0.0609756	0.236116	1	513
GO_ION_HOMEOSTASIS	440	0.630734	1.33563	0.0192308	0.236115	1	2310
GO_GLIAL_CELL_MIGRATION	31	0.8002	1.33492	0.0708215	0.236081	1	1704
GO_REGULATION_OF_CARDIAC_MUSCLE_CONTRACTION_BY_REGULATION_OF_THE_RELEASE_OF_SEQUESTERED_CALCIUM_ION	16	0.852405	1.33575	0.0828652	0.236054	1	1739
GO_REGULATION_OF_BIOMINERAL_TISSUE_DEVELOPMENT	53	0.766096	1.33604	0.0421348	0.235943	1	1846
GO_LAMELLIPODIUM_MEMBRANE	17	0.856253	1.33487	0.0649351	0.235931	1	1763
GO_OSSIFICATION	204	0.676378	1.33522	0.0378378	0.235925	1	1873
E12_Q6	210	0.676149	1.33479	0.0308725	0.235923	1	1839
GO_POSITIVE_REGULATION_OF_RESPONSE_TO_CYTOKINE_STIMULUS	31	0.802637	1.33598	0.0558583	0.235818	1	1142
GO_RESPONSE_TO_ESTRADIOL	117	0.716486	1.33616	0.0319001	0.235805	1	1477
GO_CELLULAR_RESPONSE_TO_STEROID_HORMONE_STIMULUS	178	0.690963	1.33459	0.0174966	0.235723	1	1164
GO_GLOMERULUS_DEVELOPMENT	43	0.782204	1.33479	0.0515604	0.235633	1	1780
STAT3_01	20	0.835939	1.33478	0.0772472	0.235336	1	817
GO_CATION_CHANNEL_ACTIVITY	191	0.687372	1.33673	0.0236111	0.235075	1	1554
GO_REGULATION_OF_NITRIC_OXIDE_BIOSYNTHETIC_PROCESS	45	0.776113	1.33665	0.0693717	0.235056	1	1956
GO_CELL_CELL_JUNCTION_ASSEMBLY	63	0.766328	1.33647	0.0283401	0.23504	1	1750
GO_SMOOTH_MUSCLE_CONTRACTION	31	0.803233	1.33657	0.0623229	0.234997	1	1916
GO_MACROMOLECULAR_COMPLEX_REMODELING	18	0.851928	1.33695	0.0648968	0.2346	1	1149
GO_REGULATION_OF_NUCLEOTIDE_METABOLIC_PROCESS	146	0.705973	1.33772	0.0286104	0.234115	1	1691
GO_CYCLIC_NUCLEOTIDE_BIOSYNTHETIC_PROCESS	25	0.819342	1.33728	0.052349	0.234043	1	1865
GO_REGULATION_OF_CHOLESTEROL_METABOLIC_PROCESS	18	0.851078	1.33769	0.0705036	0.233897	1	153
GO_POSITIVE_REGULATION_OF_DEFENSE_RESPONSE	316	0.660374	1.33751	0.0147059	0.23387	1	1715
GO_POSITIVE_REGULATION_OF_MUSCLE_CONTRACTION	33	0.790003	1.33727	0.0645604	0.233745	1	1126
GO_MICROTUBULE_CYTOSKELETON_ORGANIZATION	306	0.660206	1.33766	0.0104987	0.233687	1	1494
GO_REGULATION_OF_CARTILAGE_DEVELOPMENT	45	0.78891	1.33749	0.0491803	0.23364	1	1477
GO_NEGATIVE_REGULATION_OF_ION_TRANSPORT	96	0.729386	1.33888	0.0403121	0.23315	1	1748
GO_RESPONSE_TO_MUSCLE_STRETCH	16	0.861877	1.33818	0.0571429	0.233142	1	1318
GO_ADENYLATE_CYCLASE_MODULATING_G_PROTEIN_COUPLED_RECEPTOR_SIGNALING_PATHWAY	79	0.752331	1.33884	0.0246914	0.233006	1	1717
GO_NEGATIVE_REGULATION_OF_I_KAPPAB_KINASE_NF_KAPPAB_SIGNALING	47	0.781799	1.33817	0.044837	0.232862	1	1247
GO_RESPONSE_TO_AMINO_ACID	89	0.738537	1.33883	0.0292553	0.232741	1	1957
GO_EMBRYONIC_HEART_TUBE_MORPHOGENESIS	43	0.79286	1.33875	0.0447761	0.232721	1	1598
GO_REGULATED_EXOCYTOSIS	175	0.69519	1.33867	0.02	0.232706	1	1714
GO_REGULATION_OF_SUBSTRATE_ADHESION_DEPENDENT_CELL_SPREADING	37	0.803236	1.33859	0.0560224	0.232648	1	1509
GO_CELL_LEADING_EDGE	317	0.654532	1.33853	0.0209424	0.232548	1	2330
GO_PLATELET_DERIVED_GROWTH_FACTOR_RECEPTOR_SIGNALING_PATHWAY	34	0.817406	1.33853	0.0464481	0.232247	1	1325
KEGG_TIGHT_JUNCTION	103	0.727907	1.3397	0.0296496	0.230832	1	1082
GO_NEGATIVE_REGULATION_OF_ENDOTHELIAL_CELL_APOPTOTIC_PROCESS	20	0.842618	1.33964	0.0665722	0.230777	1	1002
GO_PARTURITION	15	0.880656	1.33993	0.0607407	0.230313	1	312
GO_NEGATIVE_REGULATION_OF_HEART_CONTRACTION	15	0.861486	1.34025	0.077886	0.22985	1	726
GO_VENTRICULAR_SEPTUM_MORPHOGENESIS	22	0.84677	1.34016	0.0502152	0.229844	1	1142
GO_CELLULAR_RESPONSE_TO_CARBOHYDRATE_STIMULUS	60	0.763398	1.3413	0.0366972	0.228105	1	1218
GO_NEGATIVE_REGULATION_OF_ESTABLISHMENT_OF_PROTEIN_LOCALIZATION	178	0.690793	1.34097	0.0279255	0.227958	1	1656
GO_CELLULAR_COMPONENT_ASSEMBLY_INVOLVED_IN_MORPHOGENESIS	194	0.689164	1.3409	0.0206612	0.227919	1	2076
GO_ENTRAINMENT_OF_CIRCADIAN_CLOCK_BY_PHOTOPERIOD	18	0.858216	1.34109	0.0629371	0.227861	1	910
GO_NEGATIVE_REGULATION_OF_SMOOTH_MUSCLE_CELL_MIGRATION	16	0.875223	1.3413	0.0517986	0.227794	1	1251
GO_TRANSFORMING_GROWTH_FACTOR_BETA_RECEPTOR_SIGNALING_PATHWAY	89	0.736202	1.34124	0.0440771	0.227706	1	1620
GO_REGULATION_OF_POLYSACCHARIDE_METABOLIC_PROCESS	36	0.806082	1.3416	0.0608931	0.2277	1	1770
GO_CELLULAR_CHEMICAL_HOMEOSTASIS	428	0.632148	1.34153	0.022756	0.227588	1	1697
GO_EXOCYST	18	0.859274	1.34175	0.0622287	0.227482	1	1577
GO_CELLULAR_PROCESS_INVOLVED_IN_REPRODUCTION_IN_MULTICELLULAR_ORGANISM	183	0.690224	1.34206	0.02977	0.227357	1	1598
GO_EPITHELIAL_CELL_PROLIFERATION	70	0.753696	1.34197	0.0289256	0.227336	1	1160
FOX_Q2	165	0.695005	1.34193	0.0177353	0.227207	1	1664
GO_POSITIVE_REGULATION_OF_AXON_EXTENSION	33	0.795206	1.34238	0.0701754	0.227201	1	2121
GO_CALCIUM_ACTIVATED_CATION_CHANNEL_ACTIVITY	17	0.855627	1.34252	0.0573066	0.226973	1	1276
GO_REGULATION_OF_VASOCONSTRICTION	49	0.771904	1.34225	0.0564304	0.226938	1	1362
GO_HYALURONAN_METABOLIC_PROCESS	25	0.82587	1.34237	0.0407056	0.226901	1	866
SRF_Q4	183	0.692225	1.34267	0.0218579	0.22677	1	1885
GO_T_CELL_SELECTION	35	-0.931124	-1.66445	0.0078125	0.226451	0.958	275
GO_REGULATION_OF_NEURAL_PRECURSOR_CELL_PROLIFERATION	55	0.767879	1.34289	0.0368906	0.226303	1	1506
GO_G_PROTEIN_ALPHA_SUBUNIT_BINDING	18	0.840896	1.34308	0.0771429	0.226029	1	1865
GO_REGULATION_OF_ENERGY_HOMEOSTASIS	15	0.868623	1.34355	0.0678211	0.225029	1	952
GO_UNSATURATED_FATTY_ACID_BIOSYNTHETIC_PROCESS	44	0.791918	1.34348	0.0472335	0.224943	1	723
GO_REGULATION_OF_ALCOHOL_BIOSYNTHETIC_PROCESS	38	0.799303	1.34367	0.042953	0.224922	1	1656
GO_RESPONSE_TO_TESTOSTERONE	32	0.800623	1.34402	0.0595568	0.224642	1	1142
E2F1_Q4_01	203	0.685691	1.34414	0.0287278	0.224504	1	1346
GO_POTASSIUM_CHANNEL_ACTIVITY	72	0.746638	1.34389	0.0352782	0.224414	1	1554
GO_BONE_MORPHOGENESIS	54	0.77591	1.344	0.0441989	0.22439	1	1544
GO_SARCOLEMMA	102	0.723614	1.34459	0.0406291	0.223911	1	1969
GO_BROWN_FAT_CELL_DIFFERENTIATION	23	0.833967	1.34441	0.0606061	0.223903	1	1851
GO_CELLULAR_HORMONE_METABOLIC_PROCESS	67	0.767697	1.3447	0.0426098	0.223835	1	1495
GO_REGULATION_OF_ACTION_POTENTIAL	29	0.796065	1.34454	0.0704042	0.223764	1	989
GO_GAMETE_GENERATION	411	0.645734	1.34484	0.0103226	0.223723	1	1638
CEBP_Q2	177	0.700078	1.34509	0.00847458	0.223107	1	1326
GO_RESPONSE_TO_ATP	28	0.821235	1.34525	0.0509642	0.222881	1	1745
GO_NEGATIVE_REGULATION_OF_CELL_GROWTH	143	0.709521	1.34554	0.0260989	0.222207	1	1677
GO_POSITIVE_REGULATION_OF_NEURON_DEATH	58	0.774661	1.34593	0.0294906	0.221228	1	1696
GO_REGULATION_OF_ANION_TRANSPORT	105	0.727105	1.34611	0.0389785	0.220918	1	1942
GO_INTRACELLULAR_LIGAND_GATED_ION_CHANNEL_ACTIVITY	18	0.85521	1.34625	0.0544118	0.220693	1	1303
GO_REGULATION_OF_URINE_VOLUME	15	0.860456	1.34776	0.0580551	0.220324	1	480
GO_RESPONSE_TO_IMMOBILIZATION_STRESS	16	0.859448	1.34647	0.0632353	0.220281	1	1737
GO_AXON_REGENERATION	19	0.851565	1.34801	0.0509461	0.220117	1	1240
GO_BILE_ACID_AND_BILE_SALT_TRANSPORT	18	0.850229	1.34792	0.0540541	0.220092	1	1439
GO_POSITIVE_REGULATION_OF_ATPASE_ACTIVITY	37	0.804025	1.34774	0.0427586	0.220037	1	266
GO_NEGATIVE_REGULATION_OF_LIPID_BIOSYNTHETIC_PROCESS	36	0.813834	1.34768	0.0487465	0.219937	1	1445
GO_TRABECULA_MORPHOGENESIS	31	0.824867	1.34668	0.0391892	0.219861	1	1852
GO_NEGATIVE_REGULATION_OF_B_CELL_PROLIFERATION	15	0.868121	1.34823	0.0500736	0.219726	1	535
GO_14_3_3_PROTEIN_BINDING	19	0.865448	1.34766	0.0487465	0.219675	1	1370
GO_REGULATION_OF_HEMATOPOIETIC_PROGENITOR_CELL_DIFFERENTIATION	31	0.815889	1.3475	0.0513889	0.219576	1	1590
GO_AMIDE_TRANSPORT	69	0.759103	1.34686	0.0315789	0.219558	1	1714
GO_NEGATIVE_REGULATION_OF_EPITHELIAL_CELL_APOPTOTIC_PROCESS	25	0.840984	1.34732	0.0437853	0.219556	1	1002
GO_POSITIVE_REGULATION_OF_NUCLEOCYTOPLASMIC_TRANSPORT	106	0.728663	1.34764	0.0231924	0.219409	1	1780
TGAYRTCA_ATF3_Q6	404	0.647077	1.34746	0.0105263	0.219393	1	1658
COUP_DR1_Q6	200	0.69565	1.34732	0.0133869	0.219243	1	1929
GO_LYMPH_VESSEL_DEVELOPMENT	17	0.862437	1.34706	0.0607815	0.219203	1	1503
GO_MYOFIBRIL_ASSEMBLY	30	0.815039	1.34725	0.0542005	0.219157	1	1841
GO_POSITIVE_REGULATION_OF_KINASE_ACTIVITY	417	0.64432	1.34851	0.00263852	0.219046	1	2171
GO_COCHLEA_MORPHOGENESIS	17	0.876776	1.34722	0.0516987	0.218993	1	1142
GO_NEGATIVE_REGULATION_OF_EXTRINSIC_APOPTOTIC_SIGNALING_PATHWAY	87	0.748229	1.34961	0.0338753	0.217932	1	1701
GO_UBIQUITIN_LIKE_PROTEIN_LIGASE_ACTIVITY	187	-0.783109	-1.6553	0	0.217917	0.987	67
GO_POSITIVE_REGULATION_OF_TRANSPORTER_ACTIVITY	62	0.749184	1.34951	0.0461133	0.217626	1	1671
PPARA_01	32	0.81573	1.3496	0.0445946	0.217623	1	1082
GO_REGULATION_OF_BINDING	252	0.668558	1.34989	0.0191257	0.217572	1	1650
GO_REGULATION_OF_TRANSFORMING_GROWTH_FACTOR_BETA_PRODUCTION	21	0.839158	1.34947	0.0559345	0.217429	1	1639
GO_PLASMA_MEMBRANE_RAFT	74	0.75251	1.34984	0.0356653	0.217415	1	1195
HNF3ALPHA_Q6	164	0.704275	1.34925	0.0238411	0.217268	1	1706
GO_REGULATION_OF_INTRACELLULAR_STEROID_HORMONE_RECEPTOR_SIGNALING_PATHWAY	50	0.788317	1.34916	0.0343407	0.21723	1	1094
GO_PEPTIDE_TRANSPORT	50	0.780562	1.35009	0.0396301	0.217223	1	1714
GO_NEGATIVE_CHEMOTAXIS	34	0.810932	1.34946	0.0596206	0.217132	1	1797
GO_B_CELL_ACTIVATION	107	-0.840354	-1.65318	0	0.216945	0.99	395
GO_RESPONSE_TO_INORGANIC_SUBSTANCE	390	0.649261	1.34943	0.00763359	0.216905	1	1745
GO_REGULATION_OF_SYNAPTIC_PLASTICITY	103	0.731059	1.35031	0.0227577	0.216811	1	1362
GO_POSITIVE_REGULATION_OF_CYCLIN_DEPENDENT_PROTEIN_KINASE_ACTIVITY	30	0.825002	1.35052	0.0456432	0.216403	1	931
KEGG_STEROID_HORMONE_BIOSYNTHESIS	23	0.846959	1.35098	0.038835	0.216122	1	1415
GO_AMEBOIDAL_TYPE_CELL_MIGRATION	123	0.732773	1.35109	0.0184697	0.216085	1	2146
GO_PROTEIN_K63_LINKED_DEUBIQUITINATION	22	0.832953	1.35072	0.0648801	0.216036	1	1247
GO_EAR_MORPHOGENESIS	78	0.756101	1.35124	0.0273598	0.215885	1	1562
GO_CELLULAR_RESPONSE_TO_NUTRIENT	30	0.821094	1.35096	0.0350877	0.215879	1	806
GO_ION_GATED_CHANNEL_ACTIVITY	24	0.839073	1.35189	0.0337553	0.215837	1	1276
GO_ION_CHANNEL_BINDING	89	0.744487	1.3518	0.0242261	0.215824	1	2235
GO_SERINE_TYPE_ENDOPEPTIDASE_INHIBITOR_ACTIVITY	47	0.787329	1.35173	0.0430686	0.215741	1	1202
GO_CENTRAL_NERVOUS_SYSTEM_NEURON_AXONOGENESIS	24	0.833924	1.35212	0.0577717	0.215651	1	1758
GO_POSITIVE_REGULATION_OF_LIPID_STORAGE	17	0.868079	1.35093	0.0454545	0.21565	1	841
GO_CONTRACTILE_FIBER	156	0.710895	1.35203	0.0127119	0.215632	1	1523
GO_POSITIVE_REGULATION_OF_LIPID_BIOSYNTHETIC_PROCESS	53	0.781479	1.35159	0.032	0.2156	1	1865
GO_NEGATIVE_REGULATION_OF_AXONOGENESIS	55	0.783009	1.35223	0.0287958	0.21558	1	1797
NFAT_Q6	189	0.692563	1.35145	0.0162602	0.215446	1	1846
GO_TRABECULA_FORMATION	17	0.870971	1.35173	0.0428571	0.215422	1	1852
GO_FATTY_ACID_DERIVATIVE_BIOSYNTHETIC_PROCESS	34	0.805075	1.35246	0.0431267	0.215404	1	723
GO_RUFFLE_MEMBRANE	73	0.753923	1.35284	0.0330688	0.215357	1	1654
GO_OOCYTE_MATURATION	17	0.873972	1.35276	0.0369318	0.215337	1	222
GO_FAT_SOLUBLE_VITAMIN_METABOLIC_PROCESS	18	0.855485	1.35159	0.0541728	0.215298	1	1495
GO_REGULATION_OF_MEMBRANE_PROTEIN_ECTODOMAIN_PROTEOLYSIS	20	0.86648	1.35297	0.0507757	0.215286	1	1035
GO_POSITIVE_REGULATION_OF_CALCIUM_ION_TRANSMEMBRANE_TRANSPORT	43	0.793556	1.3524	0.038822	0.215284	1	1671
E2F_03	219	0.688861	1.35262	0.0206897	0.215159	1	1346
GO_REGULATION_OF_RELEASE_OF_SEQUESTERED_CALCIUM_ION_INTO_CYTOSOL_BY_SARCOPLASMIC_RETICULUM	21	0.840591	1.35274	0.0587393	0.21507	1	1739
GO_REGULATION_OF_PROTEIN_IMPORT_INTO_NUCLEUS_TRANSLOCATION	20	0.854937	1.35364	0.0446686	0.214718	1	976
GO_NEGATIVE_REGULATION_OF_CYTOKINE_BIOSYNTHETIC_PROCESS	26	0.837078	1.35342	0.0473613	0.214434	1	865
GO_ACTIVATION_OF_MAPKK_ACTIVITY	45	0.798989	1.35363	0.0454545	0.214413	1	1565
KEGG_GLIOMA	60	0.765531	1.35354	0.0380952	0.214393	1	1245
GO_CELLULAR_RESPONSE_TO_ESTRADIOL_STIMULUS	24	0.833235	1.35445	0.0477569	0.214283	1	1164
GO_REGULATION_OF_INTRACELLULAR_ESTROGEN_RECEPTOR_SIGNALING_PATHWAY	23	0.841618	1.35338	0.0537482	0.21424	1	1094
GO_NEGATIVE_REGULATION_OF_EPITHELIAL_CELL_DIFFERENTIATION	24	0.835834	1.35389	0.0501393	0.214223	1	1639
GO_REGULATION_OF_MEGAKARYOCYTE_DIFFERENTIATION	18	0.869862	1.35441	0.0381895	0.214083	1	424
GO_RESPONSE_TO_AXON_INJURY	37	0.800711	1.35465	0.0477454	0.213918	1	1357
ZIC3_01	193	0.692185	1.3544	0.0240964	0.213773	1	1817
GO_NEGATIVE_REGULATION_OF_INTERLEUKIN_12_PRODUCTION	15	0.870719	1.35503	0.0578387	0.213584	1	323
GO_POSITIVE_REGULATION_OF_VIRAL_RELEASE_FROM_HOST_CELL	15	0.865207	1.35439	0.0556369	0.213488	1	229
CTAWWWATA_RSRFC4_Q2	264	0.671243	1.35498	0.0165062	0.213436	1	1554
GO_MEMBRANE_LIPID_CATABOLIC_PROCESS	20	0.852616	1.35436	0.0512091	0.213231	1	816
GO_SALIVARY_GLAND_DEVELOPMENT	28	0.822204	1.35428	0.0307263	0.213181	1	2119
GO_NEURON_PROJECTION_REGENERATION	25	0.847767	1.35498	0.0323034	0.213097	1	1240
GO_CELLULAR_EXTRAVASATION	24	0.837381	1.35554	0.0464135	0.212047	1	1656
GO_CHONDROITIN_SULFATE_PROTEOGLYCAN_BIOSYNTHETIC_PROCESS	26	0.835031	1.35603	0.0372928	0.211321	1	1240
GO_REGULATION_OF_BLOOD_CIRCULATION	207	0.696066	1.35599	0.0107383	0.211113	1	2022
MEF2_Q6_01	182	0.693702	1.35597	0.0147651	0.210855	1	1674
GO_ALCOHOL_BINDING	73	0.754579	1.35627	0.0413437	0.210839	1	1163
GO_REGULATION_OF_EXCRETION	17	0.856366	1.35677	0.0502152	0.210733	1	637
SRF_Q5_01	180	0.704243	1.35688	0.0177839	0.210702	1	1885
GO_REGULATION_OF_CALCIUM_ION_TRANSMEMBRANE_TRANSPORT	90	0.751264	1.35644	0.023622	0.210545	1	1739
GO_FORMATION_OF_PRIMARY_GERM_LAYER	91	0.751775	1.35673	0.0269542	0.210514	1	1621
GO_CHEMOKINE_MEDIATED_SIGNALING_PATHWAY	51	0.788385	1.35658	0.0345745	0.210385	1	445
GO_NEGATIVE_REGULATION_OF_CATABOLIC_PROCESS	179	0.69946	1.35673	0.0217391	0.210199	1	1744
GO_DNA_POLYMERASE_ACTIVITY	33	-0.913694	-1.66399	0.00809717	0.208794	0.959	166
GO_REGULATION_OF_PEPTIDYL_THREONINE_PHOSPHORYLATION	32	0.819769	1.35756	0.0402685	0.208628	1	1218
GO_MUSCLE_CELL_DIFFERENTIATION	171	0.700473	1.35798	0.0174497	0.207472	1	1370
GO_REGULATION_OF_NF_KAPPAB_IMPORT_INTO_NUCLEUS	43	0.785543	1.35819	0.0383037	0.207032	1	1656
KEGG_CYTOSOLIC_DNA_SENSING_PATHWAY	40	0.808209	1.35892	0.0309859	0.206825	1	1431
GO_NEGATIVE_REGULATION_OF_MUSCLE_CELL_DIFFERENTIATION	38	0.808312	1.35887	0.048011	0.206684	1	1034
GO_IN_UTERO_EMBRYONIC_DEVELOPMENT	261	0.676496	1.35878	0.0223979	0.206662	1	1743
GO_RESPONSE_TO_COLD	35	0.818193	1.35877	0.0397805	0.206374	1	1731
GO_REGULATION_OF_TRANSMEMBRANE_TRANSPORT	314	0.662374	1.35863	0.0237154	0.206217	1	1796
GO_REGULATION_OF_CGMP_METABOLIC_PROCESS	16	0.859101	1.35876	0.0434153	0.206054	1	1428
GO_POSITIVE_REGULATION_OF_CHEMOTAXIS	102	0.737087	1.35862	0.0204638	0.205919	1	1239
GO_POSITIVE_REGULATION_OF_ACTIN_FILAMENT_BUNDLE_ASSEMBLY	42	0.786861	1.35934	0.0536451	0.20576	1	1477
GO_AXON	325	0.660683	1.36011	0.00791557	0.205337	1	2146
GO_REGULATION_OF_CARBOHYDRATE_BIOSYNTHETIC_PROCESS	68	0.767537	1.36032	0.0283401	0.205319	1	1770
GO_REGULATION_OF_PROTEIN_MATURATION	65	0.778449	1.35966	0.036	0.205223	1	1334
GO_CELLULAR_RESPONSE_TO_KETONE	65	0.761874	1.35989	0.0342935	0.205091	1	1057
BACH2_01	219	0.69965	1.3601	0.00674764	0.20502	1	1741
GO_RESPONSE_TO_KETONE	154	0.709861	1.36031	0.0190217	0.205005	1	1515
GO_COCHLEA_DEVELOPMENT	27	0.83154	1.35964	0.0519126	0.204987	1	1546
TTCNRGNNNNTTC_HSF_Q6	123	0.72083	1.35985	0.0280374	0.204881	1	1482
GO_DEFINITIVE_HEMOPOIESIS	15	0.870583	1.36006	0.058651	0.204807	1	1181
GO_METHYLATED_HISTONE_BINDING	46	-0.927071	-1.65949	0.00425532	0.204745	0.974	6
GO_RHO_PROTEIN_SIGNAL_TRANSDUCTION	43	0.803913	1.36148	0.0324324	0.204686	1	2663
YNTTTNNNANGCARM_UNKNOWN	41	0.794239	1.36131	0.0371901	0.204612	1	1754
GO_CELLULAR_RESPONSE_TO_HORMONE_STIMULUS	451	0.644409	1.36063	0.00263158	0.204522	1	1515
GO_NEGATIVE_REGULATION_OF_CELL_MORPHOGENESIS_INVOLVED_IN_DIFFERENTIATION	94	0.743909	1.36085	0.0253672	0.204469	1	1852
GO_BIOMINERAL_TISSUE_DEVELOPMENT	51	0.797709	1.36148	0.0250696	0.204343	1	1465
GO_REGULATION_OF_ATPASE_ACTIVITY	53	0.785895	1.36129	0.0323034	0.204313	1	266
GO_NUCLEAR_SPECK	185	0.692536	1.36119	0.011984	0.204308	1	539
FREAC7_01	136	0.71774	1.361	0.0150685	0.204307	1	1664
GO_GROWTH	314	0.659589	1.36082	0.0183246	0.204242	1	1878
GO_RELAXATION_OF_MUSCLE	18	0.875589	1.36174	0.0382916	0.204194	1	1671
GO_ERBB2_SIGNALING_PATHWAY	35	0.81572	1.36208	0.0420054	0.20414	1	1245
GO_POSITIVE_REGULATION_OF_SUBSTRATE_ADHESION_DEPENDENT_CELL_SPREADING	24	0.846949	1.36117	0.0290456	0.204059	1	825
GO_POSITIVE_REGULATION_OF_VASODILATION	24	0.838513	1.3619	0.0441989	0.203979	1	1035
GO_ESTROGEN_METABOLIC_PROCESS	17	0.878255	1.36207	0.0378457	0.20381	1	948
GO_NEGATIVE_REGULATION_OF_BLOOD_VESSEL_ENDOTHELIAL_CELL_MIGRATION	20	0.858604	1.36256	0.0406977	0.202694	1	1593
GO_OOCYTE_DIFFERENTIATION	30	0.821999	1.36272	0.0345782	0.202519	1	222
GO_ACTIN_BASED_CELL_PROJECTION	146	0.708628	1.36321	0.0217096	0.202243	1	2518
GO_ACTIN_CYTOSKELETON	390	0.658159	1.36304	0.0104031	0.202137	1	1460
YYCATTCAWW_UNKNOWN	158	0.707712	1.36297	0.0166667	0.202035	1	2485
GO_CELLULAR_RESPONSE_TO_OXYGEN_LEVELS	115	0.72737	1.36318	0.0292943	0.201997	1	1332
GO_SUBSTRATE_ADHESION_DEPENDENT_CELL_SPREADING	37	0.813042	1.36347	0.0432961	0.201663	1	1220
GO_ACTIVATION_OF_PROTEIN_KINASE_B_ACTIVITY	17	0.853197	1.36358	0.0568655	0.201643	1	1142
GO_ENDOTHELIAL_CELL_MIGRATION	50	0.793771	1.36379	0.0275591	0.201274	1	1593
GO_REGULATION_OF_ACTIN_FILAMENT_BASED_PROCESS	266	0.681627	1.36547	0.00790514	0.199662	1	1758
GO_NEGATIVE_REGULATION_OF_T_CELL_PROLIFERATION	45	0.805617	1.36545	0.0123626	0.199397	1	2104
GO_POSITIVE_REGULATION_OF_LEUKOCYTE_APOPTOTIC_PROCESS	25	0.832904	1.36528	0.0452675	0.19933	1	1829
GO_ENDOTHELIAL_CELL_DIFFERENTIATION	61	0.777294	1.36519	0.0426667	0.199277	1	1693
GO_RESPONSE_TO_OSMOTIC_STRESS	51	0.781709	1.36542	0.0246575	0.199127	1	1829
GO_MONOOXYGENASE_ACTIVITY	52	0.793564	1.36518	0.0343407	0.198938	1	1538
GO_RIBONUCLEASE_ACTIVITY	83	0.753607	1.36499	0.0149864	0.198925	1	31
KEGG_AXON_GUIDANCE	110	0.739698	1.36471	0.018617	0.198799	1	1841
GO_TRANSMEMBRANE_RECEPTOR_PROTEIN_TYROSINE_KINASE_ACTIVITY	54	0.776025	1.36463	0.0338028	0.198762	1	1450
GO_POSITIVE_REGULATION_OF_REACTIVE_OXYGEN_SPECIES_METABOLIC_PROCESS	72	0.771539	1.36514	0.0242261	0.198731	1	1005
GO_REGULATION_OF_CARDIAC_MUSCLE_CONTRACTION	51	0.790821	1.36496	0.035809	0.198655	1	2022
GO_HISTONE_MONOUBIQUITINATION	23	-0.959589	-1.663	0.0037037	0.19863	0.964	9
GO_BLOOD_MICROPARTICLE	80	0.753568	1.36596	0.0258856	0.198379	1	1543
GO_REGULATION_OF_ERK1_AND_ERK2_CASCADE	176	0.705781	1.36496	0.0160643	0.198312	1	1656
GO_REGULATION_OF_ACTIN_FILAMENT_BASED_MOVEMENT	27	0.832653	1.36637	0.0367751	0.197453	1	793
GO_REGULATION_OF_TRANSCRIPTION_FACTOR_IMPORT_INTO_NUCLEUS	87	0.751173	1.36681	0.0251989	0.196896	1	1656
GO_REGULATION_OF_MONOCYTE_CHEMOTAXIS	16	0.875128	1.36665	0.0377359	0.196765	1	1962
GO_MUSCLE_CELL_DEVELOPMENT	88	0.752595	1.36676	0.0289093	0.196746	1	1303
GO_RENAL_SYSTEM_PROCESS_INVOLVED_IN_REGULATION_OF_BLOOD_VOLUME	15	0.881372	1.36701	0.041847	0.196577	1	637
GO_POSITIVE_REGULATION_OF_COAGULATION	19	0.861917	1.36727	0.0485714	0.195975	1	1738
GO_CARDIAC_CELL_DEVELOPMENT	31	0.830554	1.36767	0.0420168	0.195697	1	1281
GO_AXIS_ELONGATION	20	0.858841	1.3679	0.0309423	0.195594	1	1142
NKX22_01	135	0.723835	1.3676	0.0281501	0.195594	1	1674
GO_ALCOHOL_METABOLIC_PROCESS	286	0.680794	1.36784	0.00513479	0.19542	1	1575
GO_REGULATION_OF_CELLULAR_EXTRAVASATION	22	0.837455	1.36758	0.0714286	0.19529	1	822
GO_REGULATION_OF_CELL_SUBSTRATE_ADHESION	147	0.716171	1.36846	0.0110345	0.193955	1	1138
GO_PROTEIN_COMPLEX_INVOLVED_IN_CELL_ADHESION	28	0.827994	1.36878	0.0528455	0.19392	1	1701
GO_RESPONSE_TO_METAL_ION	263	0.689967	1.36865	0.0106525	0.193691	1	1745
GO_TISSUE_REGENERATION	34	0.825272	1.36876	0.041555	0.193645	1	1706
GO_HOMOTYPIC_CELL_CELL_ADHESION	45	0.801243	1.37149	0.0276243	0.19329	1	2076
GO_MUSCLE_CONTRACTION	171	0.711183	1.37141	0.00546448	0.193216	1	1916
HFH8_01	150	0.718687	1.36941	0.0225764	0.193202	1	1708
GO_RESPONSE_TO_PROGESTERONE	40	0.818871	1.36912	0.0245566	0.193157	1	1476
GO_HISTONE_H3_DEACETYLATION	22	0.846823	1.36937	0.0339943	0.193002	1	117
GO_REGULATION_OF_ACTIN_FILAMENT_BUNDLE_ASSEMBLY	68	0.779672	1.36968	0.0277411	0.193	1	1852
GO_REGULATION_OF_PLASMA_LIPOPROTEIN_PARTICLE_LEVELS	38	0.81203	1.37141	0.0309556	0.192853	1	1310
TST1_01	188	0.702847	1.36962	0.0177353	0.192846	1	1841
GO_VASCULOGENESIS	45	0.80752	1.37131	0.0293706	0.192842	1	1434
GO_POSITIVE_CHEMOTAXIS	24	0.85007	1.37122	0.0342935	0.192733	1	1142
GO_POSITIVE_REGULATION_OF_PHAGOCYTOSIS	39	0.815385	1.36933	0.0256757	0.192723	1	1729
GO_REGULATION_OF_EPITHELIAL_CELL_DIFFERENTIATION	93	0.747733	1.37105	0.0191518	0.192583	1	1657
GO_ENDOPLASMIC_RETICULUM_GOLGI_INTERMEDIATE_COMPARTMENT	92	0.755683	1.37117	0.0150273	0.192542	1	1540
GO_POSITIVE_REGULATION_OF_OSTEOCLAST_DIFFERENTIATION	17	0.869143	1.37102	0.0506329	0.192317	1	1829
GO_REGULATION_OF_TUMOR_NECROSIS_FACTOR_BIOSYNTHETIC_PROCESS	17	0.875821	1.37097	0.0354108	0.192101	1	48
GO_DENDRITE_DEVELOPMENT	69	0.766399	1.3705	0.0267606	0.191913	1	2325
GO_REGULATION_OF_ION_HOMEOSTASIS	151	0.721839	1.37093	0.00792602	0.191881	1	1428
GO_CELLULAR_RESPONSE_TO_EXTRACELLULAR_STIMULUS	155	0.719693	1.37088	0.0162602	0.191669	1	1413
GO_ACTIN_CYTOSKELETON_REORGANIZATION	50	0.784161	1.37048	0.0359043	0.191624	1	1220
GO_REGULATION_OF_NEURON_PROJECTION_DEVELOPMENT	343	0.659343	1.37081	0.00798935	0.191501	1	1691
GO_ENTRAINMENT_OF_CIRCADIAN_CLOCK	23	0.842611	1.37046	0.0426136	0.191338	1	910
CEBPDELTA_Q6	189	0.709199	1.37027	0.00823045	0.191263	1	1677
GO_RESPONSE_TO_ARSENIC_CONTAINING_SUBSTANCE	27	0.831618	1.37078	0.0363636	0.191255	1	322
GO_REGULATION_OF_ORGAN_MORPHOGENESIS	198	0.697962	1.37042	0.00816326	0.191135	1	1656
GO_INTEGRIN_BINDING	90	0.743439	1.37245	0.0220493	0.19071	1	1568
GO_REGULATION_OF_CYTOSKELETON_ORGANIZATION	442	0.646548	1.37237	0.00765306	0.190619	1	1509
GO_REGULATION_OF_SMALL_GTPASE_MEDIATED_SIGNAL_TRANSDUCTION	260	0.676179	1.37267	0.0120321	0.190303	1	1736
GO_NEURON_PROJECTION_GUIDANCE	153	0.716508	1.37293	0.0189959	0.189741	1	1758
GO_POSITIVE_REGULATION_OF_SMOOTH_MUSCLE_CELL_MIGRATION	28	0.83794	1.3734	0.0409836	0.188519	1	1943
GO_INNER_EAR_MORPHOGENESIS	63	0.778101	1.37378	0.0296097	0.188274	1	1142
GO_KINASE_ACTIVATOR_ACTIVITY	53	0.783115	1.37362	0.0226667	0.18812	1	2115
KEGG_FC_GAMMA_R_MEDIATED_PHAGOCYTOSIS	92	0.759373	1.37375	0.0176152	0.187998	1	2481
E2F_Q6_01	208	0.697766	1.37419	0.0144547	0.187305	1	330
GO_REGULATION_OF_DNA_BIOSYNTHETIC_PROCESS	84	0.75416	1.37443	0.0121951	0.186851	1	857
GO_RENAL_WATER_HOMEOSTASIS	27	0.847735	1.37463	0.0527817	0.186836	1	400
GO_REGULATION_OF_LIPID_STORAGE	36	0.831083	1.37507	0.0191781	0.186778	1	841
GO_PROTEIN_LIPID_COMPLEX	27	0.845124	1.37455	0.0249307	0.186755	1	911
GO_POSITIVE_REGULATION_OF_ERBB_SIGNALING_PATHWAY	31	0.828538	1.37522	0.0380435	0.186605	1	1621
GO_REGENERATION	125	0.726429	1.37505	0.0212766	0.186487	1	1851
WGGAATGY_TEF1_Q6	295	0.674837	1.37484	0.00659631	0.18645	1	1878
GO_REGULATION_OF_HORMONE_LEVELS	334	0.670674	1.37539	0.00529801	0.186363	1	1852
GO_REGULATION_OF_LIPID_TRANSPORT	77	0.768516	1.37499	0.0222222	0.186332	1	1175
GO_REGULATION_OF_VASODILATION	36	0.830321	1.37571	0.0236111	0.186099	1	1515
GO_POSITIVE_REGULATION_OF_PEPTIDYL_THREONINE_PHOSPHORYLATION	22	0.860975	1.37562	0.0367751	0.186039	1	186
GO_SUBSTRATE_DEPENDENT_CELL_MIGRATION	24	0.8675	1.37596	0.0202605	0.185529	1	1677
GO_REGULATION_OF_EPIDERMIS_DEVELOPMENT	47	0.787498	1.37611	0.0412655	0.185436	1	1656
GO_STEROID_BIOSYNTHETIC_PROCESS	86	0.763054	1.3763	0.016	0.185115	1	1516
GO_BILE_ACID_METABOLIC_PROCESS	22	0.868051	1.37659	0.0140252	0.184971	1	1355
GO_DETECTION_OF_MECHANICAL_STIMULUS_INVOLVED_IN_SENSORY_PERCEPTION	15	0.893832	1.37658	0.0244604	0.18465	1	1357
GO_TRANSMEMBRANE_RECEPTOR_PROTEIN_KINASE_ACTIVITY	70	0.781503	1.37701	0.0108992	0.18465	1	1604
CEBPA_01	184	0.698902	1.377	0.0163488	0.184305	1	1290
GO_RESPONSE_TO_FLUID_SHEAR_STRESS	33	0.833801	1.37735	0.0284553	0.184196	1	941
GO_NEGATIVE_REGULATION_OF_LIPID_CATABOLIC_PROCESS	18	0.87535	1.37694	0.0331412	0.184157	1	1719
GO_FIBRONECTIN_BINDING	21	0.86344	1.37732	0.0415473	0.1839	1	1536
GO_DEVELOPMENTAL_GROWTH_INVOLVED_IN_MORPHOGENESIS	82	0.768536	1.37804	0.0166453	0.182968	1	1878
GO_REGULATION_OF_AMINE_TRANSPORT	48	0.794941	1.37825	0.037037	0.182957	1	1488
GO_POSITIVE_REGULATION_OF_CATION_TRANSMEMBRANE_TRANSPORT	72	0.768354	1.37929	0.0174966	0.182925	1	1729
GO_POSITIVE_REGULATION_OF_SODIUM_ION_TRANSPORT	28	0.845725	1.3792	0.0386152	0.182853	1	1671
GO_POSITIVE_REGULATION_OF_EXTRINSIC_APOPTOTIC_SIGNALING_PATHWAY_VIA_DEATH_DOMAIN_RECEPTORS	15	0.898686	1.37909	0.0269886	0.182818	1	388
GO_REGULATION_OF_FATTY_ACID_BIOSYNTHETIC_PROCESS	28	0.856484	1.37798	0.0175913	0.182792	1	952
GO_COATED_VESICLE	209	0.697493	1.37901	0.0107239	0.182705	1	1540
GO_REGULATION_OF_FATTY_ACID_METABOLIC_PROCESS	67	0.771307	1.37822	0.0260631	0.182695	1	1463
GO_POSITIVE_REGULATION_OF_INTERLEUKIN_1_PRODUCTION	29	0.839605	1.37873	0.0269542	0.182585	1	1715
TGASTMAGC_NFE2_01	172	0.714007	1.37794	0.0144928	0.182567	1	2132
SGCGSSAAA_E2F1DP2_01	154	0.731199	1.37897	0.00968188	0.18246	1	804
GO_CORTICAL_CYTOSKELETON	73	0.761822	1.37853	0.0263158	0.182445	1	1880
GO_REGULATION_OF_MEMBRANE_POTENTIAL	256	0.700049	1.37891	0.00675676	0.182326	1	1554
GO_CELLULAR_RESPONSE_TO_ALCOHOL	94	0.74863	1.37871	0.0204918	0.182294	1	2058
GO_ENDOPLASMIC_RETICULUM_GOLGI_INTERMEDIATE_COMPARTMENT_MEMBRANE	53	0.792193	1.37971	0.0238727	0.181894	1	1540
GO_PROTEIN_SELF_ASSOCIATION	38	0.825274	1.37986	0.0193103	0.181774	1	1097
KEGG_TYROSINE_METABOLISM	30	0.824283	1.37998	0.0407876	0.181704	1	1085
GATA1_03	180	0.711396	1.38014	0.0111732	0.181549	1	1798
GO_COMPLEMENT_ACTIVATION	31	0.838084	1.38033	0.0351351	0.181276	1	843
GO_CHONDROITIN_SULFATE_BIOSYNTHETIC_PROCESS	23	0.849421	1.3815	0.0278164	0.181171	1	1240
GCGNNANTTCC_UNKNOWN	115	0.751236	1.38049	0.00826446	0.181104	1	1049
GO_REGULATION_OF_RENAL_SYSTEM_PROCESS	27	0.857403	1.38144	0.0227882	0.180982	1	637
GO_RENAL_SYSTEM_PROCESS_INVOLVED_IN_REGULATION_OF_SYSTEMIC_ARTERIAL_BLOOD_PRESSURE	20	0.865053	1.38092	0.0405797	0.180843	1	637
GO_CORTICAL_ACTIN_CYTOSKELETON	55	0.794039	1.38129	0.0186916	0.180729	1	1880
GO_REGULATION_OF_CHONDROCYTE_DIFFERENTIATION	32	0.824858	1.38141	0.0352609	0.18071	1	1157
GO_REGULATION_OF_LIPOPOLYSACCHARIDE_MEDIATED_SIGNALING_PATHWAY	15	0.883845	1.38122	0.0411932	0.180626	1	859
GO_NEGATIVE_REGULATION_OF_DEVELOPMENTAL_GROWTH	68	0.774221	1.38115	0.0271003	0.18052	1	1852
GO_EMBRYONIC_HEART_TUBE_DEVELOPMENT	52	0.79425	1.38089	0.0241935	0.180511	1	1228
GO_REGULATION_OF_CYTOKINE_PRODUCTION	486	0.647005	1.38085	0.00383632	0.180272	1	1715
ACAWNRNSRCGG_UNKNOWN	57	0.797172	1.38222	0.0184453	0.179348	1	1215
GO_CAMP_MEDIATED_SIGNALING	27	0.84634	1.38221	0.0283286	0.178966	1	1175
GO_NEGATIVE_REGULATION_OF_INFLAMMATORY_RESPONSE	81	0.765504	1.38285	0.0189702	0.177395	1	658
TCF1P_Q6	202	0.702837	1.38301	0.0121622	0.177224	1	1677
GO_REGULATION_OF_MUSCLE_CELL_APOPTOTIC_PROCESS	32	0.836503	1.38315	0.0281294	0.177065	1	1145
GO_HYDROGEN_PEROXIDE_METABOLIC_PROCESS	22	0.862887	1.38331	0.0371429	0.176898	1	456
GO_POSITIVE_REGULATION_OF_ESTABLISHMENT_OF_PROTEIN_LOCALIZATION	423	0.655568	1.38373	0.00263505	0.176156	1	1866
NKX62_Q2	172	0.713103	1.38365	0.0163934	0.176043	1	1838
GO_NEURON_PROJECTION_EXTENSION	45	0.807968	1.38423	0.0268456	0.175121	1	1741
GO_FLUID_TRANSPORT	17	0.899719	1.38419	0.011611	0.17489	1	264
GO_ACUTE_INFLAMMATORY_RESPONSE	54	0.795438	1.3847	0.0244233	0.17388	1	1851
GO_RESPONSE_TO_LEPTIN	15	0.897684	1.38508	0.0359195	0.173715	1	1005
GO_REGULATION_OF_FAT_CELL_DIFFERENTIATION	89	0.763688	1.38505	0.0219178	0.173458	1	1852
GO_SECRETORY_GRANULE_LUMEN	62	0.791131	1.38502	0.0123119	0.1732	1	1202
GATAAGR_GATA_C	205	0.710655	1.38537	0.0078637	0.173111	1	1901
GO_HEART_TRABECULA_MORPHOGENESIS	19	0.875118	1.38618	0.0234261	0.173024	1	1344
KEGG_ARACHIDONIC_ACID_METABOLISM	39	0.821384	1.38635	0.0207756	0.172781	1	723
GATA6_01	188	0.714685	1.38659	0.0134953	0.172745	1	1852
GO_NEGATIVE_REGULATION_OF_CELL_DIFFERENTIATION	451	0.655073	1.38615	0.00388601	0.172733	1	1691
GO_AORTA_DEVELOPMENT	34	0.828147	1.38653	0.0359521	0.172534	1	1344
GO_PLATELET_AGGREGATION	34	0.825989	1.38576	0.0258856	0.172496	1	2076
GO_APOPTOTIC_CELL_CLEARANCE	26	0.84861	1.38599	0.0304709	0.172462	1	1070
GO_REGULATION_OF_CELL_MIGRATION_INVOLVED_IN_SPROUTING_ANGIOGENESIS	18	0.880531	1.38567	0.0242165	0.172418	1	500
GO_NEGATIVE_REGULATION_OF_COAGULATION	37	0.821173	1.38614	0.0233196	0.172342	1	815
GO_POSITIVE_REGULATION_OF_SYNAPTIC_TRANSMISSION_GLUTAMATERGIC	15	0.902375	1.38597	0.0156695	0.172133	1	1357
GO_RAS_GUANYL_NUCLEOTIDE_EXCHANGE_FACTOR_ACTIVITY	193	0.710618	1.38691	0.00681199	0.172057	1	2097
GO_REGULATION_OF_NEUROLOGICAL_SYSTEM_PROCESS	40	0.81786	1.38745	0.0300958	0.170499	1	1096
GO_CELLULAR_RESPONSE_TO_AMINO_ACID_STIMULUS	45	0.811009	1.38839	0.0222222	0.169239	1	1957
GO_LEUKOCYTE_MIGRATION	230	0.693703	1.38833	0.00832178	0.169051	1	950
GO_SCHWANN_CELL_DEVELOPMENT	22	0.8842	1.38858	0.0204082	0.169038	1	371
GO_ORGANIC_HYDROXY_COMPOUND_TRANSPORT	109	0.751772	1.38874	0.021978	0.168892	1	1860
GO_REGULATION_OF_AXONOGENESIS	141	0.725475	1.38806	0.00824176	0.168818	1	1677
GO_REGULATION_OF_DOUBLE_STRAND_BREAK_REPAIR_VIA_HOMOLOGOUS_RECOMBINATION	17	0.897374	1.38829	0.0213068	0.168804	1	752
GO_CELL_PROJECTION_ASSEMBLY	231	0.699798	1.3889	0.016	0.168705	1	1729
GO_NEURON_MATURATION	25	0.860779	1.38823	0.0258152	0.168651	1	999
GO_EXOCRINE_SYSTEM_DEVELOPMENT	36	0.82351	1.38927	0.0259209	0.16786	1	2119
GO_NEGATIVE_REGULATION_OF_ENDOTHELIAL_CELL_MIGRATION	30	0.846003	1.38979	0.013587	0.166941	1	1593
GO_GROWTH_FACTOR_RECEPTOR_BINDING	90	0.761908	1.38969	0.0194715	0.166859	1	1193
GO_CELLULAR_RESPONSE_TO_PROSTAGLANDIN_E_STIMULUS	17	0.89184	1.39024	0.02149	0.165754	1	956
GO_RETINA_VASCULATURE_DEVELOPMENT_IN_CAMERA_TYPE_EYE	15	0.90113	1.39108	0.0229885	0.165742	1	1132
GO_NEGATIVE_REGULATION_OF_DNA_BIOSYNTHETIC_PROCESS	28	0.855302	1.39072	0.0165062	0.165728	1	857
GO_REGULATION_OF_MITOCHONDRIAL_DEPOLARIZATION	17	0.889386	1.39049	0.0260116	0.165689	1	972
YWATTWNNRGCT_UNKNOWN	52	0.808826	1.39043	0.0187166	0.165508	1	1317
GO_CYTOKINE_MEDIATED_SIGNALING_PATHWAY	370	0.670334	1.39176	0.00674764	0.165488	1	1260
GO_RESPONSE_TO_IONIZING_RADIATION	131	0.745584	1.39104	0.0124309	0.165477	1	1536
GO_CAMP_METABOLIC_PROCESS	27	0.854947	1.3907	0.0244233	0.165412	1	1229
AR_01	126	0.747013	1.39155	0.00666667	0.165388	1	1638
GO_POSITIVE_REGULATION_OF_CELL_MORPHOGENESIS_INVOLVED_IN_DIFFERENTIATION	139	0.718368	1.39097	0.0177353	0.165323	1	1657
GO_AMINO_ACID_BETAINE_METABOLIC_PROCESS	15	0.899792	1.39173	0.0212164	0.165225	1	58
GO_REGULATION_OF_ERBB_SIGNALING_PATHWAY	73	0.780953	1.39136	0.0203804	0.165209	1	1315
GO_NEGATIVE_REGULATION_OF_GROWTH	197	0.710947	1.39149	0.0013587	0.165161	1	1677
GO_ANCHORING_JUNCTION	454	0.651013	1.39246	0.00261097	0.164273	1	1790
GO_REGULATION_OF_COFACTOR_METABOLIC_PROCESS	42	0.816183	1.39224	0.0197889	0.164162	1	952
YNGTTNNNATT_UNKNOWN	280	0.691944	1.39244	0.00398406	0.163927	1	1790
GO_PERIPHERAL_NERVOUS_SYSTEM_AXON_ENSHEATHMENT	19	0.887062	1.39275	0.0265487	0.163672	1	371
GO_OUTER_MEMBRANE	168	0.719358	1.39289	0.00823045	0.163619	1	2409
GO_REGULATION_OF_PROTEIN_TYROSINE_KINASE_ACTIVITY	54	0.794849	1.39317	0.0174263	0.163101	1	1096
GO_NEGATIVE_REGULATION_OF_INTERFERON_GAMMA_PRODUCTION	28	0.847908	1.39373	0.0177112	0.161546	1	729
KEGG_OLFACTORY_TRANSDUCTION	31	0.850461	1.3942	0.0175676	0.160843	1	341
GO_SENSORY_PERCEPTION_OF_LIGHT_STIMULUS	121	0.752527	1.39412	0.00810811	0.160695	1	1574
GO_AXON_EXTENSION	31	0.85598	1.39443	0.0202703	0.160472	1	1741
GO_POSITIVE_REGULATION_OF_REACTIVE_OXYGEN_SPECIES_BIOSYNTHETIC_PROCESS	41	0.815041	1.39476	0.0223979	0.160157	1	1956
GO_NEGATIVE_REGULATION_OF_TRANSPORT	371	0.667644	1.39464	0.00401606	0.16014	1	1748
GO_HYALURONIC_ACID_BINDING	15	0.906526	1.39533	0.0105263	0.159939	1	477
GO_RESPONSE_TO_CALCIUM_ION	96	0.759387	1.39496	0.00973574	0.159938	1	1370
CHX10_01	155	0.724263	1.39523	0.00672043	0.159888	1	1698
GO_S_ADENOSYLMETHIONINE_DEPENDENT_METHYLTRANSFERASE_ACTIVITY	113	0.739612	1.39518	0.0133156	0.159622	1	359
GO_POSITIVE_REGULATION_OF_CYTOPLASMIC_TRANSPORT	237	0.700582	1.3959	0.004	0.159151	1	1780
GO_POSITIVE_REGULATION_OF_WOUND_HEALING	38	0.8365	1.3958	0.014885	0.159104	1	1738
GO_POSITIVE_REGULATION_OF_PROTEIN_TYROSINE_KINASE_ACTIVITY	32	0.853063	1.39573	0.0141844	0.158905	1	1096
GO_REGULATION_OF_LIPID_METABOLIC_PROCESS	228	0.697894	1.39672	0.0109739	0.158024	1	1310
GO_MUCOPOLYSACCHARIDE_METABOLIC_PROCESS	91	0.761223	1.39739	0.0178082	0.157971	1	2058
GO_RENAL_SYSTEM_VASCULATURE_DEVELOPMENT	16	0.898858	1.39716	0.0153417	0.157932	1	971
GO_REGULATION_OF_CARBOHYDRATE_METABOLIC_PROCESS	131	0.748539	1.3965	0.00667557	0.157914	1	1770
GO_RESPONSE_TO_ESTROGEN	175	0.719233	1.39645	0.00795756	0.15771	1	1477
GO_RECEPTOR_METABOLIC_PROCESS	71	0.785121	1.39736	0.0185923	0.157671	1	1946
GO_MYELOID_LEUKOCYTE_MIGRATION	76	0.772069	1.39671	0.0157687	0.15766	1	703
GO_NEGATIVE_REGULATION_OF_MUSCLE_CELL_APOPTOTIC_PROCESS	23	0.863991	1.39714	0.0215827	0.157613	1	1096
GO_POSITIVE_REGULATION_OF_RELEASE_OF_SEQUESTERED_CALCIUM_ION_INTO_CYTOSOL	27	0.846191	1.39706	0.0358621	0.157436	1	1639
GO_ROUGH_ENDOPLASMIC_RETICULUM	56	0.80014	1.39779	0.0250329	0.157395	1	1554
GO_NEGATIVE_REGULATION_OF_WOUND_HEALING	46	0.834996	1.39768	0.0121294	0.157358	1	1315
GO_REGULATION_OF_INTERLEUKIN_6_PRODUCTION	86	0.762755	1.39847	0.0191518	0.155494	1	2395
GO_BASAL_LAMINA	18	0.894239	1.40254	0.0138889	0.154475	1	1047
GO_VENTRICULAR_SEPTUM_DEVELOPMENT	43	0.822439	1.40241	0.0215633	0.154464	1	1142
GO_MACROMOLECULE_TRANSMEMBRANE_TRANSPORTER_ACTIVITY	21	0.886246	1.40174	0.0150068	0.154144	1	711
GO_FOREBRAIN_CELL_MIGRATION	45	0.825506	1.40238	0.0137174	0.154117	1	1326
GO_PIGMENT_GRANULE_LOCALIZATION	22	0.852338	1.3993	0.0385144	0.153983	1	1018
GO_CELLULAR_RESPONSE_TO_NITROGEN_COMPOUND	413	0.667372	1.40193	0.00131406	0.153912	1	2304
GO_COLLAGEN_TRIMER	67	0.793491	1.40218	0.00780234	0.153903	1	1199
GO_TISSUE_MIGRATION	67	0.789206	1.39948	0.00819672	0.153849	1	1657
GR_01	157	0.727793	1.40233	0.00846262	0.153831	1	1770
GO_RESPONSE_TO_CAFFEINE	17	0.89718	1.39911	0.00995733	0.153821	1	1303
GO_REGULATION_OF_CALCIUM_ION_TRANSPORT_INTO_CYTOSOL	70	0.780038	1.40284	0.0160858	0.15382	1	1739
GO_RESPONSE_TO_TRANSFORMING_GROWTH_FACTOR_BETA	128	0.74489	1.40171	0.00559441	0.15381	1	2082
NKX3A_01	153	0.726456	1.40209	0.00970874	0.153793	1	1735
GTGGGTGK_UNKNOWN	222	0.7028	1.39925	0.00269179	0.153774	1	1800
GO_CELL_VOLUME_HOMEOSTASIS	20	0.904984	1.40082	0.011396	0.153736	1	524
GO_ENZYME_ACTIVATOR_ACTIVITY	415	0.657135	1.40057	0.00388098	0.15373	1	2115
GO_NEGATIVE_REGULATION_OF_CELLULAR_PROTEIN_LOCALIZATION	123	0.758657	1.40162	0.00407609	0.153692	1	1591
GO_POSITIVE_REGULATION_OF_FAT_CELL_DIFFERENTIATION	40	0.829456	1.40071	0.0097493	0.153687	1	1037
FOXJ2_01	138	0.739511	1.40045	0.00795756	0.153678	1	1674
GO_REGULATION_OF_CATENIN_IMPORT_INTO_NUCLEUS	22	0.878116	1.40032	0.0206044	0.153676	1	1780
GO_REGULATION_OF_AMINO_ACID_TRANSPORT	20	0.866248	1.40155	0.0251748	0.153529	1	726
GO_POSITIVE_REGULATION_OF_TRANSMEMBRANE_TRANSPORT	99	0.771284	1.40027	0.0108401	0.153407	1	1729
GO_REPLACEMENT_OSSIFICATION	21	0.876312	1.39975	0.0181058	0.153407	1	1287
GO_CORONARY_VASCULATURE_DEVELOPMENT	31	0.838748	1.40015	0.0124481	0.153365	1	1082
KEGG_BLADDER_CANCER	40	0.833213	1.40108	0.0163265	0.153279	1	743
CREBP1_01	151	0.728083	1.40152	0.0110193	0.153208	1	2399
KEGG_CHEMOKINE_SIGNALING_PATHWAY	163	0.723206	1.40008	0.00275862	0.153137	1	1245
GO_DECIDUALIZATION	16	0.894782	1.39996	0.0231548	0.15306	1	1372
GO_PROTEASE_BINDING	91	0.776129	1.40479	0.0027137	0.152898	1	1738
GO_ORGANIC_HYDROXY_COMPOUND_METABOLIC_PROCESS	373	0.674302	1.40152	0.00397351	0.152804	1	1575
GO_CYTOPLASMIC_SEQUESTERING_OF_TRANSCRIPTION_FACTOR	19	0.893838	1.40143	0.0152355	0.152662	1	597
PAX2_02	199	0.714648	1.40463	0.00423729	0.152652	1	1841
GO_EPIDERMAL_GROWTH_FACTOR_RECEPTOR_SIGNALING_PATHWAY	48	0.815684	1.40422	0.019943	0.152618	1	1530
GO_CORTICAL_CYTOSKELETON_ORGANIZATION	35	0.834461	1.40383	0.0207182	0.152549	1	1750
GO_KINASE_REGULATOR_ACTIVITY	160	0.728888	1.40478	0.00402145	0.152517	1	2115
GO_POSITIVE_REGULATION_OF_RESPONSE_TO_WOUNDING	128	0.739174	1.40508	0.00665779	0.152491	1	1738
GO_NEGATIVE_REGULATION_OF_CYTOPLASMIC_TRANSPORT	103	0.768602	1.404	0.0107239	0.152432	1	1739
CEBPB_02	203	0.716241	1.40457	0.00548697	0.152388	1	1657
GO_PROTEIN_LIPID_COMPLEX_BINDING	22	0.875011	1.40416	0.0261628	0.152366	1	841
GO_CYTOKINE_ACTIVITY	134	0.748401	1.40378	0.00933333	0.152312	1	1243
GO_SPROUTING_ANGIOGENESIS	38	0.826458	1.40447	0.030303	0.15225	1	1220
GO_MAIN_AXON	47	0.808694	1.4053	0.0272851	0.152239	1	2041
HFH4_01	141	0.7357	1.40355	0.00417246	0.152156	1	1674
PR_01	112	0.753887	1.40371	0.010929	0.152051	1	1817
GO_ENDOCYTIC_VESICLE	221	0.71387	1.40554	0.00412088	0.151876	1	2104
HOX13_01	32	0.835469	1.4057	0.0230041	0.151809	1	1247
GO_LEADING_EDGE_MEMBRANE	113	0.754313	1.40612	0.0124654	0.151802	1	1763
SRF_Q6	188	0.724495	1.40354	0.0027248	0.151751	1	1885
GO_CELLULAR_RESPONSE_TO_ABIOTIC_STIMULUS	216	0.716088	1.40599	0	0.151747	1	1645
GO_REGULATION_OF_BONE_REMODELING	29	0.857742	1.40598	0.0203528	0.151362	1	1852
GO_PLASMA_MEMBRANE_FUSION	18	0.903732	1.40738	0.0130246	0.151117	1	834
GO_REGULATION_OF_CHEMOTAXIS	148	0.729278	1.40759	0	0.150922	1	1251
GO_REGULATION_OF_OSSIFICATION	140	0.746176	1.40777	0.00407056	0.150833	1	1852
GO_NEGATIVE_REGULATION_OF_MUSCLE_CONTRACTION	20	0.893028	1.40738	0.00544218	0.150686	1	1035
GO_DETECTION_OF_STIMULUS	167	0.727179	1.40804	0.00656168	0.150431	1	1591
GO_CYCLIN_DEPENDENT_PROTEIN_KINASE_HOLOENZYME_COMPLEX	29	0.864029	1.40732	0.0151307	0.15039	1	294
GO_METALLOENDOPEPTIDASE_ACTIVITY	75	0.794032	1.40709	0.00810811	0.150265	1	1225
GO_POSITIVE_REGULATION_OF_CALCIUM_ION_IMPORT	38	0.839365	1.40724	0.0107672	0.150229	1	1639
GO_NEGATIVE_REGULATION_OF_INTRACELLULAR_PROTEIN_TRANSPORT	86	0.782944	1.40827	0.00665779	0.150176	1	1591
GO_POSITIVE_REGULATION_OF_CELL_JUNCTION_ASSEMBLY	23	0.86936	1.40707	0.0137931	0.149873	1	1138
GO_POSITIVE_REGULATION_OF_BLOOD_CIRCULATION	67	0.793758	1.4069	0.0107672	0.149584	1	1515
GO_RESPONSE_TO_RETINOIC_ACID	81	0.781639	1.40707	0.010568	0.149435	1	1708
GO_RESPONSE_TO_TUMOR_NECROSIS_FACTOR	202	0.716498	1.40868	0.00278552	0.1492	1	1656
GO_SMOOTH_MUSCLE_CELL_DIFFERENTIATION	21	0.871505	1.40899	0.0240453	0.149056	1	971
GO_BASEMENT_MEMBRANE	79	0.783018	1.40887	0.0121786	0.149019	1	1704
GO_STEROL_METABOLIC_PROCESS	101	0.777021	1.40932	0.00809717	0.148461	1	1094
GO_AMINOGLYCAN_BIOSYNTHETIC_PROCESS	90	0.778343	1.40969	0.00397878	0.147824	1	1645
GO_INTERACTION_WITH_HOST	120	0.754981	1.41145	0.00961539	0.144069	1	2000
KEGG_PATHOGENIC_ESCHERICHIA_COLI_INFECTION	50	0.8295	1.41109	0.00684931	0.143824	1	1905
GO_ANDROGEN_METABOLIC_PROCESS	21	0.881529	1.41143	0.02391	0.143628	1	968
GO_CELLULAR_RESPONSE_TO_FATTY_ACID	45	0.834884	1.41275	0.0095498	0.143508	1	1005
GO_REGULATION_OF_RHO_PROTEIN_SIGNAL_TRANSDUCTION	100	0.76374	1.41264	0.00813008	0.143342	1	2173
GO_MOVEMENT_IN_ENVIRONMENT_OF_OTHER_ORGANISM_INVOLVED_IN_SYMBIOTIC_INTERACTION	77	0.792876	1.4114	0.0122449	0.143251	1	1348
GO_POSITIVE_REGULATION_OF_ERK1_AND_ERK2_CASCADE	118	0.747737	1.4123	0.0106952	0.143176	1	1021
GO_POSITIVE_REGULATION_OF_CALCIUM_ION_TRANSPORT	76	0.780641	1.41217	0.012	0.143159	1	1671
GO_VASODILATION	20	0.900121	1.41205	0.0165289	0.14307	1	1038
GO_NEGATIVE_REGULATION_OF_ENDOTHELIAL_CELL_PROLIFERATION	27	0.856313	1.41248	0.0133869	0.142957	1	1344
GO_WATER_HOMEOSTASIS	49	0.810689	1.41194	0.0109739	0.142952	1	658
COMP1_01	82	0.777302	1.41263	0.00543478	0.14289	1	1746
GO_NEGATIVE_REGULATION_OF_LOCOMOTION	218	0.713635	1.41382	0.00681199	0.140395	1	1677
KEGG_RETINOL_METABOLISM	25	0.872567	1.41414	0.0138504	0.139808	1	1495
GO_POSITIVE_REGULATION_OF_LYMPHOCYTE_MIGRATION	19	0.891485	1.41439	0.0169731	0.139492	1	1142
GO_ACTIN_FILAMENT_BUNDLE	50	0.819939	1.41458	0.0148448	0.139289	1	1253
GO_THYMIC_T_CELL_SELECTION	18	-0.973857	-1.67972	0.00337838	0.138497	0.804	233
RYTAAWNNNTGAY_UNKNOWN	41	0.827092	1.41758	0.0203252	0.138145	1	1121
GO_NEGATIVE_REGULATION_OF_CYTOKINE_PRODUCTION	181	0.72901	1.41732	0.00557103	0.137927	1	1715
GO_REGULATION_OF_EPIDERMAL_GROWTH_FACTOR_ACTIVATED_RECEPTOR_ACTIVITY	19	0.886015	1.41755	0.0127841	0.137725	1	1035
GO_LIPID_BIOSYNTHETIC_PROCESS	445	0.661322	1.41723	0	0.137648	1	2034
GO_RESPONSE_TO_MONOAMINE	32	0.843584	1.41524	0.0123119	0.137531	1	880
KEGG_METABOLISM_OF_XENOBIOTICS_BY_CYTOCHROME_P450	34	0.849506	1.41543	0.0254011	0.13744	1	1415
NFE2_01	229	0.710938	1.41795	0.00671141	0.137403	1	2126
GO_NEGATIVE_REGULATION_OF_CHEMOKINE_PRODUCTION	15	0.914261	1.41561	0.00904977	0.137346	1	409
GO_REGULATION_OF_BONE_RESORPTION	25	0.859722	1.41594	0.0207756	0.137301	1	1753
GO_POSITIVE_REGULATION_OF_MAPK_CASCADE	374	0.683621	1.41723	0	0.137184	1	1715
GO_REGULATION_OF_ORGANIC_ACID_TRANSPORT	40	0.827959	1.4171	0.0182841	0.1371	1	726
CCAWWNAAGG_SRF_Q4	66	0.795755	1.4163	0.00795756	0.136979	1	1842
GO_PEPTIDASE_ACTIVITY	449	0.667853	1.41592	0.0012837	0.136918	1	1342
GO_INTRAMOLECULAR_OXIDOREDUCTASE_ACTIVITY_TRANSPOSING_S_S_BONDS	19	0.900891	1.41674	0.00973574	0.136854	1	443
GO_NEGATIVE_REGULATION_OF_INTRACELLULAR_TRANSPORT	123	0.754962	1.41649	0.00539811	0.1368	1	1591
GO_RENAL_SYSTEM_PROCESS	81	0.79527	1.41625	0.00666667	0.136778	1	1428
PR_02	107	0.767886	1.41706	0.00949797	0.136723	1	1807
GO_VIRUS_RECEPTOR_ACTIVITY	60	0.811032	1.4184	0.00540541	0.136516	1	2000
GO_RESPONSE_TO_PEPTIDE	330	0.694635	1.41672	0.00513479	0.136489	1	1515
GO_ORGANELLE_ENVELOPE_LUMEN	73	0.79343	1.41702	0.0163488	0.136407	1	2
GO_CELL_SUBSTRATE_ADHERENS_JUNCTION_ASSEMBLY	21	0.896515	1.41867	0.00837989	0.136142	1	395
GO_REGULATION_OF_LIPID_BIOSYNTHETIC_PROCESS	104	0.767535	1.41973	0.00802139	0.133315	1	1865
GO_CELL_CORTEX_PART	107	0.762387	1.42025	0.00806452	0.133126	1	1758
GO_MULTICELLULAR_ORGANISMAL_MACROMOLECULE_METABOLIC_PROCESS	62	0.812546	1.42018	0.00673854	0.132844	1	1183
GO_REGULATION_OF_DOUBLE_STRAND_BREAK_REPAIR	33	0.850117	1.42017	0.00834492	0.132378	1	752
GO_GUANYL_NUCLEOTIDE_EXCHANGE_FACTOR_ACTIVITY	261	0.702783	1.42079	0.00133869	0.132317	1	2097
GO_GASTRULATION	124	0.748745	1.42074	0.00684931	0.131978	1	1621
GO_RETINA_HOMEOSTASIS	40	0.839158	1.42222	0.00828729	0.131836	1	658
GO_SERINE_HYDROLASE_ACTIVITY	136	0.753383	1.42209	0.00529801	0.131792	1	990
HNF4_DR1_Q3	206	0.721034	1.42177	0.00416667	0.131725	1	1871
EN1_01	82	0.791936	1.42203	0.00550964	0.13143	1	1565
GO_CYTOKINE_RECEPTOR_BINDING	186	0.73245	1.42155	0.00564175	0.131393	1	1243
GO_CELL_SUBSTRATE_JUNCTION_ASSEMBLY	35	0.838131	1.42175	0.0133333	0.131295	1	1770
GO_REGULATION_OF_METAL_ION_TRANSPORT	246	0.713073	1.42143	0.00134589	0.131248	1	2049
KEGG_PRION_DISEASES	30	0.859781	1.42136	0.0149051	0.130985	1	1161
GO_REGULATION_OF_PROTEIN_ACTIVATION_CASCADE	23	0.887343	1.42297	0.0112676	0.12993	1	843
GO_NEGATIVE_REGULATION_OF_ADHERENS_JUNCTION_ORGANIZATION	15	0.929541	1.42344	0.00587371	0.129424	1	857
GO_FEMALE_GAMETE_GENERATION	73	0.804437	1.42334	0.00541272	0.129308	1	858
GO_ADHERENS_JUNCTION_ORGANIZATION	61	0.81289	1.42396	0.00672948	0.128281	1	1187
GO_REGULATION_OF_ION_TRANSPORT	439	0.674506	1.42459	0.00132802	0.126806	1	1789
GO_NEGATIVE_REGULATION_OF_LEUKOCYTE_PROLIFERATION	59	0.80766	1.42749	0.0151099	0.125618	1	1715
GO_POSITIVE_REGULATION_OF_CARBOHYDRATE_METABOLIC_PROCESS	55	0.801669	1.42533	0.0107383	0.125337	1	2210
GO_CYTOPLASMIC_MICROTUBULE_ORGANIZATION	38	0.833534	1.4252	0.0165062	0.125222	1	1494
GO_ENDOCYTIC_VESICLE_MEMBRANE	129	0.756975	1.42747	0.00681199	0.125152	1	1160
GO_REGULATION_OF_TRANSCRIPTION_FROM_RNA_POLYMERASE_II_PROMOTER_IN_RESPONSE_TO_HYPOXIA	31	0.860383	1.42633	0.00947226	0.125048	1	314
GO_PRIMARY_ALCOHOL_METABOLIC_PROCESS	34	0.86211	1.42592	0.0150068	0.124856	1	1310
GO_RESPONSE_TO_OXYGEN_LEVELS	262	0.71184	1.42671	0.00264901	0.124817	1	1485
GO_NEGATIVE_REGULATION_OF_CYTOSKELETON_ORGANIZATION	200	0.734414	1.42614	0.00683995	0.124688	1	1509
PAX4_02	167	0.739035	1.42746	0.00136799	0.124672	1	1679
GO_MODULATION_OF_SYNAPTIC_TRANSMISSION	222	0.720038	1.4263	0.00552486	0.12463	1	1526
GO_VESICLE_LUMEN	80	0.77889	1.4257	0.0122951	0.124603	1	1202
GO_INTEGRIN_MEDIATED_SIGNALING_PATHWAY	78	0.797134	1.42585	0.00944669	0.124576	1	1536
GO_REGULATION_OF_CHEMOKINE_PRODUCTION	56	0.817785	1.42666	0.0121786	0.124504	1	1142
GO_REGULATION_OF_RECEPTOR_ACTIVITY	94	0.779383	1.42723	0.00668449	0.124365	1	2041
GO_POSITIVE_REGULATION_OF_DNA_REPLICATION	78	0.797883	1.42708	0.00404313	0.124277	1	1019
GO_CYTOPLASMIC_SEQUESTERING_OF_PROTEIN	40	0.835847	1.42746	0.0165975	0.124168	1	597
GO_REGULATION_OF_CELL_SHAPE	125	0.774701	1.42871	0	0.122776	1	1750
GO_CELLULAR_RESPONSE_TO_MECHANICAL_STIMULUS	70	0.80384	1.42998	0.00788436	0.122764	1	1639
GO_ENDOTHELIUM_DEVELOPMENT	77	0.78774	1.42979	0.0123119	0.122743	1	1697
GO_RECEPTOR_MEDIATED_ENDOCYTOSIS	181	0.731441	1.4286	0.00534759	0.122618	1	1625
GO_POSITIVE_REGULATION_OF_ADHERENS_JUNCTION_ORGANIZATION	20	0.891897	1.42898	0.0141243	0.122446	1	1138
E2F_Q3	195	0.734425	1.42977	0.0027933	0.122269	1	1247
GO_CIRCADIAN_RHYTHM	107	0.777573	1.42976	0.00667557	0.121756	1	1594
EVI1_05	117	0.767977	1.42959	0.00278164	0.121689	1	1735
GO_PROTEIN_KINASE_A_REGULATORY_SUBUNIT_BINDING	16	0.909216	1.42951	0.0174673	0.121436	1	209
GO_HEART_DEVELOPMENT	368	0.694358	1.43071	0	0.121027	1	1635
GO_REGULATION_OF_SYNAPTIC_TRANSMISSION_GLUTAMATERGIC	38	0.859004	1.43125	0.00559441	0.11985	1	1357
TGGNNNNNNKCCAR_UNKNOWN	328	0.698169	1.43218	0	0.117596	1	1846
GO_NEGATIVE_REGULATION_OF_PLATELET_ACTIVATION	15	0.933988	1.43318	0.00297619	0.116138	1	815
GO_MUSCLE_HYPERTROPHY	21	0.901329	1.43292	0.00991501	0.116019	1	720
GO_LEUKOCYTE_CHEMOTAXIS	94	0.779649	1.4331	0.00826446	0.115873	1	950
GO_GOLGI_LUMEN	54	0.815974	1.43353	0.00808625	0.115558	1	1238
GO_NEGATIVE_REGULATION_OF_PROTEIN_MATURATION	29	0.873985	1.43412	0.00689655	0.114723	1	1218
GO_STEROID_METABOLIC_PROCESS	169	0.751321	1.43398	0.0027248	0.114635	1	1653
GO_SECRETORY_VESICLE	350	0.694301	1.43458	0.00131752	0.113763	1	1202
GO_POSITIVE_REGULATION_OF_RECEPTOR_ACTIVITY	37	0.854732	1.43487	0.0123796	0.113426	1	1709
GO_REGULATION_OF_ANATOMICAL_STRUCTURE_SIZE	383	0.684788	1.43525	0	0.113392	1	1637
RGAANNTTC_HSF1_01	346	0.687218	1.43544	0	0.113328	1	1677
KEGG_P53_SIGNALING_PATHWAY	62	0.821436	1.43509	0.00410959	0.113323	1	870
GO_CELLULAR_RESPONSE_TO_FLUID_SHEAR_STRESS	18	0.909646	1.43629	0.0139276	0.113025	1	941
GO_CYCLIC_NUCLEOTIDE_MEDIATED_SIGNALING	35	0.870532	1.43675	0.00421941	0.112772	1	841
KEGG_DRUG_METABOLISM_CYTOCHROME_P450	34	0.872122	1.43627	0.00274348	0.11258	1	1085
GO_SECRETORY_GRANULE_MEMBRANE	62	0.814526	1.43664	0.0067659	0.112552	1	1168
GO_REGULATION_OF_RELEASE_OF_SEQUESTERED_CALCIUM_ION_INTO_CYTOSOL	58	0.817706	1.43609	0.00672043	0.112549	1	1739
GO_CYCLIC_NUCLEOTIDE_BINDING	27	0.877765	1.43702	0.0136426	0.112328	1	1370
GO_CELLULAR_COMPONENT_DISASSEMBLY	455	0.686	1.43603	0	0.112208	1	1263
GO_NEGATIVE_REGULATION_OF_AMINE_TRANSPORT	15	0.926233	1.43747	0.00437318	0.111678	1	1035
GO_SCHWANN_CELL_DIFFERENTIATION	26	0.89282	1.43797	0.00561798	0.110652	1	371
GO_ACTOMYOSIN	56	0.820039	1.43878	0.00839161	0.10937	1	1253
GO_CALCIUM_MEDIATED_SIGNALING	73	0.798283	1.4386	0.00535475	0.109349	1	1865
GO_CELLULAR_RESPONSE_TO_PROSTAGLANDIN_STIMULUS	23	0.897826	1.43936	0.00682128	0.108094	1	956
GO_REGULATION_OF_BLOOD_VESSEL_ENDOTHELIAL_CELL_MIGRATION	46	0.843233	1.44019	0.0056101	0.10726	1	857
GO_REGULATION_OF_SMOOTH_MUSCLE_CELL_MIGRATION	46	0.836037	1.43998	0.00405405	0.107184	1	1251
GO_SULFUR_COMPOUND_CATABOLIC_PROCESS	33	0.858269	1.43986	0.00402685	0.107038	1	1329
GO_REGULATION_OF_DNA_REPLICATION	145	0.756495	1.44157	0.00527705	0.106417	1	1019
GO_FATTY_ACID_BIOSYNTHETIC_PROCESS	89	0.787671	1.44183	0.00416089	0.106118	1	1538
GO_REGULATION_OF_EXTENT_OF_CELL_GROWTH	86	0.784339	1.44097	0.00664894	0.106114	1	1847
GO_NEGATIVE_REGULATION_OF_DEFENSE_RESPONSE	119	0.764732	1.44151	0.00567376	0.106051	1	658
GO_REGULATION_OF_NEURON_PROJECTION_REGENERATION	16	0.922384	1.44082	0.00712251	0.106004	1	884
GO_REGULATION_OF_MUSCLE_SYSTEM_PROCESS	147	0.761786	1.44124	0.0027933	0.105697	1	1358
GO_PROTEIN_ACTIVATION_CASCADE	43	0.8461	1.44145	0.00682128	0.105655	1	843
GO_ACTIVATION_OF_PROTEIN_KINASE_ACTIVITY	244	0.718283	1.44287	0.00134589	0.104184	1	2377
GO_ENDONUCLEASE_ACTIVITY_ACTIVE_WITH_EITHER_RIBO_OR_DEOXYRIBONUCLEIC_ACIDS_AND_PRODUCING_3_PHOSPHOMONOESTERS	16	0.930696	1.44336	0.00295858	0.10395	1	25
GO_NEGATIVE_REGULATION_OF_CELL_JUNCTION_ASSEMBLY	19	0.909843	1.44279	0.0085592	0.103881	1	993
TCCATTKW_UNKNOWN	196	0.739023	1.44329	0	0.103581	1	1841
GO_REGULATION_OF_CAMP_MEDIATED_SIGNALING	20	0.898309	1.44402	0.0100575	0.102435	1	1229
GO_POSITIVE_REGULATION_OF_VASCULATURE_DEVELOPMENT	111	0.776941	1.44456	0.00133156	0.101936	1	1357
GO_MYOSIN_V_BINDING	15	0.92259	1.44477	0.00864553	0.101884	1	495
GO_LIPID_LOCALIZATION	206	0.737349	1.44446	0.0026738	0.101696	1	1860
GO_RESPONSE_TO_CORTICOSTERONE	22	0.905746	1.44598	0.00420168	0.100728	1	1318
GO_MULTICELLULAR_ORGANISM_METABOLIC_PROCESS	73	0.80359	1.44623	0.00411523	0.100521	1	1183
GO_RESPONSE_TO_ACID_CHEMICAL	254	0.717694	1.44554	0	0.100328	1	1575
GO_REGULATION_OF_CELL_MORPHOGENESIS_INVOLVED_IN_DIFFERENTIATION	280	0.712329	1.44594	0	0.100246	1	1677
GO_STRIATED_MUSCLE_ADAPTATION	17	0.927507	1.44589	0.00854701	0.0998475	1	720
GO_MATERNAL_PLACENTA_DEVELOPMENT	26	0.891489	1.44702	0.00678426	0.099047	1	1372
GO_REGULATION_OF_CELL_MORPHOGENESIS	470	0.679717	1.44834	0	0.0964929	1	1852
GO_REGULATION_OF_EXTRINSIC_APOPTOTIC_SIGNALING_PATHWAY_VIA_DEATH_DOMAIN_RECEPTORS	48	0.836114	1.4481	0.00664011	0.0963993	1	769
GO_EXTRACELLULAR_MATRIX_COMPONENT	105	0.786514	1.44924	0.00134048	0.0944126	1	1704
GO_CELLULAR_RESPONSE_TO_RETINOIC_ACID	45	0.838144	1.44985	0.00395257	0.0939889	1	1878
GO_ASPARTATE_FAMILY_AMINO_ACID_BIOSYNTHETIC_PROCESS	21	0.889257	1.4497	0.00716332	0.0938397	1	58
GO_NEGATIVE_REGULATION_OF_NUCLEOCYTOPLASMIC_TRANSPORT	65	0.82323	1.45031	0.00137363	0.0933175	1	1591
GO_POSITIVE_REGULATION_OF_ENDOTHELIAL_CELL_PROLIFERATION	61	0.820562	1.45101	0.00401069	0.0920615	1	1142
GO_NEGATIVE_REGULATION_OF_LIPID_TRANSPORT	20	0.911421	1.45176	0.00694444	0.0910915	1	853
GO_RESPONSE_TO_INSULIN	175	0.751852	1.45152	0	0.0910901	1	2299
GO_ACTOMYOSIN_STRUCTURE_ORGANIZATION	57	0.831445	1.45265	0.00662252	0.08924	1	1841
GO_RESPONSE_TO_VITAMIN_D	24	0.893149	1.45329	0.00929615	0.0886715	1	212
GO_POSITIVE_REGULATION_OF_BLOOD_VESSEL_ENDOTHELIAL_CELL_MIGRATION	24	0.900587	1.45308	0.00675676	0.0886255	1	829
GO_REGULATION_OF_MITOCHONDRIAL_MEMBRANE_POTENTIAL	52	0.836198	1.45395	0.00409277	0.087164	1	1005
GO_REGULATION_OF_CELLULAR_PROTEIN_LOCALIZATION	486	0.67716	1.45433	0.00128535	0.086763	1	1780
GO_NEGATIVE_REGULATION_OF_VASCULATURE_DEVELOPMENT	63	0.81774	1.45526	0.00272109	0.0854313	1	1593
GO_ACTIN_FILAMENT_BASED_PROCESS	388	0.688647	1.45502	0	0.0854309	1	1770
GO_PLACENTA_DEVELOPMENT	109	0.786563	1.45577	0.00540541	0.085256	1	1372
GO_DEVELOPMENTAL_GROWTH	252	0.731603	1.45553	0.00133333	0.0852158	1	1917
GO_MULTI_MULTICELLULAR_ORGANISM_PROCESS	158	0.761559	1.45652	0.00134771	0.0837801	1	1748
GO_ORGANONITROGEN_COMPOUND_CATABOLIC_PROCESS	281	0.719019	1.45686	0	0.0834665	1	1329
GO_NEGATIVE_REGULATION_OF_SMOOTH_MUSCLE_CELL_PROLIFERATION	33	0.866862	1.45856	0.00556328	0.0808392	1	783
HSF1_01	199	0.754358	1.45852	0.00268817	0.0804288	1	1544
GO_AMINOGLYCAN_METABOLIC_PROCESS	139	0.766985	1.45847	0.00137363	0.0799751	1	1240
KEGG_DILATED_CARDIOMYOPATHY	67	0.818199	1.46063	0.00678426	0.0783065	1	1701
GO_RESPONSE_TO_NUTRIENT	147	0.76046	1.4598	0.0026178	0.0782624	1	1623
GO_SMALL_MOLECULE_BIOSYNTHETIC_PROCESS	368	0.7018	1.46113	0	0.078204	1	1815
RYAAAKNNNNNNTTGW_UNKNOWN	63	0.834915	1.4609	0.00278552	0.07815	1	763
GO_ORGANIC_ACID_BIOSYNTHETIC_PROCESS	218	0.743741	1.46148	0	0.0780602	1	1745
KEGG_REGULATION_OF_ACTIN_CYTOSKELETON	179	0.754147	1.46056	0.00262467	0.0779203	1	1841
GO_REGULATION_OF_MACROPHAGE_DERIVED_FOAM_CELL_DIFFERENTIATION	25	0.899466	1.46022	0.00280505	0.0777474	1	911
GO_TERPENOID_METABOLIC_PROCESS	67	0.829836	1.46048	0.00130378	0.0775897	1	1898
KEGG_HYPERTROPHIC_CARDIOMYOPATHY_HCM	62	0.821059	1.46342	0.00396825	0.0740523	1	1701
KEGG_ECM_RECEPTOR_INTERACTION	75	0.814224	1.4642	0.00547945	0.0730439	1	1159
GATA1_04	157	0.767199	1.46403	0.00138313	0.0729707	1	1584
GO_MUSCLE_ADAPTATION	23	0.906719	1.46696	0.00283688	0.0726017	1	720
GO_ERBB_SIGNALING_PATHWAY	69	0.82697	1.46758	0.00267023	0.0722319	1	1545
KEGG_VASCULAR_SMOOTH_MUSCLE_CONTRACTION	91	0.806282	1.46479	0.0013369	0.0721682	1	1481
GO_POSITIVE_REGULATION_OF_LEUKOCYTE_MIGRATION	91	0.799144	1.46693	0.0012987	0.0721171	1	950
GO_SEX_DIFFERENTIATION	187	0.753119	1.46818	0	0.0720963	1	1584
GO_REGULATION_OF_MUSCLE_CONTRACTION	106	0.78589	1.46505	0.00275482	0.0720369	1	1126
GO_NEURON_MIGRATION	73	0.821447	1.46795	0	0.0720303	1	1741
GO_REGULATION_OF_LYMPHOCYTE_MIGRATION	27	0.897142	1.4668	0.00829876	0.0718981	1	141
GO_REGULATION_OF_MEMBRANE_DEPOLARIZATION	33	0.883138	1.46758	0.00418994	0.0717098	1	989
GO_ARTERY_MORPHOGENESIS	36	0.874697	1.46675	0.00265604	0.0715312	1	1344
GO_POSITIVE_REGULATION_OF_ION_TRANSPORT	177	0.755237	1.46564	0.00276625	0.0712728	1	2022
GO_VESICLE_MEMBRANE	417	0.693844	1.46675	0.00127226	0.0710091	1	1673
E4F1_Q6	243	0.735278	1.46616	0	0.0710028	1	1340
GO_RESPONSE_TO_DRUG	346	0.715076	1.46936	0	0.0708875	1	1635
KEGG_TOLL_LIKE_RECEPTOR_SIGNALING_PATHWAY	82	0.81159	1.46918	0	0.0707608	1	1885
GO_NEGATIVE_REGULATION_OF_ANION_TRANSPORT	24	0.908511	1.46609	0.00138889	0.0707235	1	703
GO_POSITIVE_REGULATION_OF_HOMEOSTATIC_PROCESS	174	0.756369	1.46664	0.00400534	0.0707157	1	1753
GO_ENSHEATHMENT_OF_NEURONS	74	0.80732	1.46902	0.00548697	0.0706606	1	2456
GO_HEPARIN_BINDING	110	0.784822	1.46657	0.00396825	0.0704585	1	1326
GO_ISOPRENOID_METABOLIC_PROCESS	85	0.813863	1.47015	0.00132979	0.0702574	1	1085
GO_VASCULAR_ENDOTHELIAL_GROWTH_FACTOR_RECEPTOR_SIGNALING_PATHWAY	72	0.82264	1.46999	0.00142653	0.0701413	1	1619
GO_RESPONSE_TO_INTERLEUKIN_1	89	0.813619	1.4718	0.00682128	0.0689626	1	931
GO_SULFUR_COMPOUND_BINDING	180	0.764639	1.47175	0.00134771	0.0685102	1	1326
GO_REGULATION_OF_CALCIUM_ION_IMPORT	75	0.823004	1.47155	0.0026178	0.0684409	1	1739
GO_REGULATION_OF_T_CELL_MIGRATION	20	0.916791	1.47255	0.00712251	0.068229	1	141
GO_CELL_MATRIX_ADHESION	100	0.79627	1.47153	0.0026738	0.0679647	1	1536
GO_V_D_J_RECOMBINATION	16	-0.973061	-1.69899	0	0.0669631	0.51	174
GO_OVARIAN_FOLLICLE_DEVELOPMENT	49	0.846493	1.47345	0.00274725	0.0668322	1	971
GO_CELL_JUNCTION_ASSEMBLY	112	0.7947	1.47429	0.00137363	0.0653932	1	1770
GO_NEGATIVE_REGULATION_OF_SYNAPTIC_TRANSMISSION	48	0.860637	1.47529	0.00410959	0.0644094	1	1382
AFP1_Q6	192	0.746808	1.47517	0	0.0641654	1	1780
GO_PLATELET_ALPHA_GRANULE_LUMEN	44	0.852377	1.47638	0.00136799	0.0632756	0.999	1696
GO_NEGATIVE_REGULATION_OF_ACTIN_FILAMENT_BUNDLE_ASSEMBLY	17	0.958712	1.47613	0	0.0631897	0.999	200
KEGG_GAP_JUNCTION	75	0.832001	1.47752	0.00130378	0.061359	0.999	1268
GO_NEGATIVE_REGULATION_OF_RESPONSE_TO_EXTERNAL_STIMULUS	214	0.758048	1.47929	0	0.0603724	0.999	1715
KEGG_NOD_LIKE_RECEPTOR_SIGNALING_PATHWAY	57	0.849448	1.479	0.00132979	0.0602992	0.999	703
GO_CELLULAR_RESPONSE_TO_EXTERNAL_STIMULUS	221	0.743065	1.47883	0	0.0601372	0.999	1639
GO_VACUOLAR_LUMEN	98	0.809468	1.47874	0	0.0598686	0.999	1645
PAX5_01	127	0.790853	1.47976	0	0.0598172	0.998	1565
GO_REGULATION_OF_SMOOTH_MUSCLE_CONTRACTION	41	0.86453	1.47863	0	0.0595952	0.999	1126
GO_GLYCOSAMINOGLYCAN_BINDING	143	0.784476	1.4812	0	0.0571143	0.997	1326
GO_REGULATION_OF_SYSTEM_PROCESS	358	0.710802	1.48172	0	0.0565601	0.997	1554
GO_ENDOCYTOSIS	433	0.699918	1.4835	0	0.0544597	0.992	1884
GO_RESPONSE_TO_CARBOHYDRATE	134	0.780668	1.48392	0	0.0542717	0.991	1477
GO_ENDOPEPTIDASE_ACTIVITY	292	0.724452	1.48339	0	0.0541079	0.993	1264
GO_CELLULAR_RESPONSE_TO_VASCULAR_ENDOTHELIAL_GROWTH_FACTOR_STIMULUS	30	0.893238	1.48321	0.00397878	0.0540188	0.994	991
GO_REGULATION_OF_CALCIUM_ION_TRANSPORT	155	0.773653	1.48444	0	0.0538804	0.991	1739
GO_NEGATIVE_REGULATION_OF_CELL_PROJECTION_ORGANIZATION	124	0.789066	1.4859	0	0.0518509	0.99	1691
GO_MONOCARBOXYLIC_ACID_BIOSYNTHETIC_PROCESS	134	0.795849	1.48664	0.00414365	0.0516661	0.989	1815
GO_MATERNAL_PROCESS_INVOLVED_IN_FEMALE_PREGNANCY	51	0.851425	1.48654	0.00276243	0.0513257	0.989	1536
GO_OVULATION_CYCLE_PROCESS	68	0.839863	1.49098	0.00134953	0.050486	0.977	1548
GO_RESPONSE_TO_CAMP	82	0.825974	1.48852	0	0.0503561	0.983	1745
GO_NEGATIVE_REGULATION_OF_CELL_MATRIX_ADHESION	26	0.923913	1.48799	0.00135685	0.0503438	0.984	857
GO_REGULATION_OF_ENDOTHELIAL_CELL_PROLIFERATION	86	0.813985	1.48777	0.00136426	0.0502852	0.986	1344
GO_NEGATIVE_REGULATION_OF_LIPID_METABOLIC_PROCESS	61	0.850998	1.48891	0.00408719	0.0502836	0.982	1719
GO_RESPONSE_TO_MINERALOCORTICOID	30	0.889669	1.4883	0.00139665	0.0502498	0.984	1477
KEGG_COMPLEMENT_AND_COAGULATION_CASCADES	44	0.86176	1.48927	0.00135318	0.0500996	0.982	1334
GO_REGULATION_OF_PROTEIN_IMPORT	161	0.779553	1.49088	0.00131234	0.0500983	0.977	1656
GO_MUSCLE_SYSTEM_PROCESS	209	0.760149	1.49079	0	0.0496429	0.977	1916
GO_VASCULAR_PROCESS_IN_CIRCULATORY_SYSTEM	127	0.803079	1.49069	0.00275103	0.0492615	0.977	1527
GO_CCR_CHEMOKINE_RECEPTOR_BINDING	21	0.932877	1.49016	0.00281294	0.0490633	0.977	445
GO_REGULATION_OF_PROTEIN_TARGETING	259	0.739803	1.49047	0.0013587	0.0490118	0.977	1780
GO_POSITIVE_REGULATION_OF_SMOOTH_MUSCLE_CELL_PROLIFERATION	59	0.846349	1.49463	0.0013245	0.0472014	0.967	1239
GO_POSITIVE_REGULATION_OF_ENDOTHELIAL_CELL_MIGRATION	61	0.83848	1.49502	0.0027137	0.0470906	0.966	1325
GO_POSITIVE_REGULATION_OF_EPITHELIAL_CELL_MIGRATION	91	0.815676	1.49455	0.00274725	0.0467842	0.968	1645
GO_FAT_CELL_DIFFERENTIATION	91	0.81329	1.49425	0.00136426	0.0465688	0.969	1492
GO_REGULATION_OF_LEUKOCYTE_MIGRATION	125	0.795783	1.49339	0	0.0465593	0.97	950
GO_CARBOHYDRATE_DERIVATIVE_CATABOLIC_PROCESS	152	0.778305	1.49369	0.00134048	0.0464459	0.969	1413
GO_RESPONSE_TO_ALCOHOL	293	0.731648	1.49421	0	0.0460475	0.969	1536
GO_LYMPHOCYTE_CHEMOTAXIS	24	0.934709	1.49836	0	0.045424	0.947	445
GO_RESPONSE_TO_CORTICOSTEROID	140	0.795094	1.49701	0	0.0452752	0.956	1737
GO_REGULATION_OF_PROTEIN_LOCALIZATION_TO_NUCLEUS	195	0.759935	1.49823	0	0.0450451	0.947	1656
KEGG_ERBB_SIGNALING_PATHWAY	77	0.835455	1.4989	0.00132275	0.0449876	0.944	1245
GO_DEVELOPMENT_OF_PRIMARY_SEXUAL_CHARACTERISTICS	157	0.782933	1.4979	0	0.0449668	0.949	1584
GO_SECRETORY_GRANULE	267	0.73669	1.49652	0.00138122	0.044833	0.962	1202
GO_ARTERY_DEVELOPMENT	59	0.857629	1.4969	0.00140845	0.0448027	0.957	1344
GO_SECOND_MESSENGER_MEDIATED_SIGNALING	122	0.80723	1.49789	0	0.0443508	0.949	1362
GO_INFLAMMATORY_RESPONSE	367	0.724211	1.50049	0	0.0440475	0.936	1738
GO_REGULATION_OF_INFLAMMATORY_RESPONSE	230	0.751133	1.4999	0	0.0437174	0.937	1664
GO_REGULATION_OF_HOMEOSTATIC_PROCESS	365	0.72582	1.50028	0	0.0437161	0.937	1506
GO_RESPONSE_TO_GROWTH_FACTOR	389	0.719213	1.50246	0	0.0420567	0.927	2029
GO_RESPONSE_TO_VITAMIN	73	0.846424	1.5021	0	0.0420175	0.93	703
GO_GRANULOCYTE_MIGRATION	56	0.865738	1.5035	0.00275103	0.0416664	0.913	1476
GO_PLATELET_DEGRANULATION	89	0.827908	1.50343	0	0.0410914	0.913	1202
GO_CELLULAR_RESPONSE_TO_BIOTIC_STIMULUS	145	0.790821	1.50489	0	0.0401609	0.904	1851
GO_NEGATIVE_REGULATION_OF_RESPONSE_TO_WOUNDING	124	0.811219	1.50821	0	0.0389126	0.869	815
GO_REGULATION_OF_NUCLEOCYTOPLASMIC_TRANSPORT	197	0.772458	1.50773	0	0.0389023	0.872	1656
GO_CELLULAR_RESPONSE_TO_INTERFERON_GAMMA	97	0.829961	1.50661	0.00135501	0.0387411	0.886	1239
GO_AMINOGLYCAN_CATABOLIC_PROCESS	57	0.853873	1.50744	0	0.0387381	0.877	1238
GO_CELL_CHEMOTAXIS	133	0.80115	1.50715	0	0.0385419	0.879	950
GO_REGULATION_OF_ENDOTHELIAL_CELL_MIGRATION	97	0.821242	1.50651	0.00134409	0.0382411	0.887	1640
GO_RESPONSE_TO_MECHANICAL_STIMULUS	175	0.782727	1.51073	0	0.0373769	0.836	1578
GO_REGULATION_OF_INTRACELLULAR_PROTEIN_TRANSPORT	326	0.729601	1.5096	0	0.0372025	0.849	1780
GO_CELL_SUBSTRATE_ADHESION	143	0.791882	1.51061	0	0.0368471	0.837	1536
GO_FEMALE_SEX_DIFFERENTIATION	88	0.827115	1.51043	0	0.0364393	0.838	1584
HSF2_01	179	0.786191	1.51476	0	0.0342305	0.775	1494
GO_EXTRACELLULAR_STRUCTURE_ORGANIZATION	243	0.765122	1.5135	0	0.0337294	0.795	1214
GO_REGULATION_OF_EPITHELIAL_CELL_MIGRATION	141	0.795332	1.51392	0	0.0337276	0.784	1677
GO_REGULATION_OF_VASCULATURE_DEVELOPMENT	191	0.775338	1.51451	0	0.0337227	0.777	1852
GO_MONOCYTE_CHEMOTAXIS	26	0.917763	1.5171	0.0013587	0.0331378	0.742	626
GO_NEGATIVE_REGULATION_OF_EPITHELIAL_CELL_PROLIFERATION	98	0.824967	1.51697	0	0.0326925	0.746	1474
GO_POSITIVE_REGULATION_OF_EPITHELIAL_CELL_PROLIFERATION	124	0.806741	1.51692	0	0.0320055	0.746	1544
GO_CELLULAR_RESPONSE_TO_ORGANIC_CYCLIC_COMPOUND	384	0.73677	1.5223	0	0.030021	0.652	1598
GO_LYSOSOMAL_LUMEN	79	0.827719	1.52221	0	0.0294196	0.653	1645
GO_PLATELET_ACTIVATION	126	0.803622	1.52065	0.00136426	0.0294047	0.679	1568
GO_CELLULAR_RESPONSE_TO_INTERLEUKIN_1	65	0.854014	1.52035	0	0.029076	0.683	931
GO_CELL_MATURATION	102	0.823576	1.52197	0	0.0289304	0.657	1181
GO_EXTRACELLULAR_MATRIX_DISASSEMBLY	58	0.867858	1.52193	0.00134771	0.0282788	0.657	1000
GO_RESPONSE_TO_ORGANOPHOSPHORUS	115	0.82891	1.52473	0	0.0278468	0.611	1745
GO_CHEMOKINE_ACTIVITY	31	0.928095	1.52666	0	0.0277926	0.579	445
GO_REGULATION_OF_RESPONSE_TO_WOUNDING	325	0.744962	1.52798	0.00134048	0.0273755	0.561	1264
GO_PLATELET_ALPHA_GRANULE	63	0.861385	1.52651	0	0.0271242	0.58	1202
GO_NEGATIVE_REGULATION_OF_CELL_SUBSTRATE_ADHESION	45	0.888314	1.5318	0.00134589	0.0268735	0.502	857
GO_REGULATION_OF_CELL_JUNCTION_ASSEMBLY	64	0.851943	1.52624	0	0.0267354	0.585	1138
GO_CELL_JUNCTION_ORGANIZATION	159	0.800301	1.53071	0	0.0264327	0.525	1790
GO_TAXIS	362	0.746802	1.53172	0	0.0259845	0.503	1476
GO_MYOSIN_BINDING	49	0.886231	1.52988	0	0.0258385	0.534	1280
GO_REGULATION_OF_BODY_FLUID_LEVELS	399	0.734814	1.53056	0	0.0257927	0.528	1594
GO_RESPONSE_TO_INTERFERON_GAMMA	117	0.825875	1.53783	0	0.0229678	0.414	1261
GO_RESPONSE_TO_MOLECULE_OF_BACTERIAL_ORIGIN	276	0.762966	1.53972	0	0.0226772	0.387	1738
GO_RESPONSE_TO_STEROID_HORMONE	396	0.734925	1.5364	0	0.0222396	0.428	1515
GO_OVULATION_CYCLE	86	0.843598	1.53768	0	0.0221264	0.415	1548
GO_REGULATION_OF_ADHERENS_JUNCTION_ORGANIZATION	46	0.896921	1.53919	0.00134048	0.0220536	0.39	1138
CEBP_Q2_01	218	0.792633	1.54216	0	0.0216654	0.352	1406
GO_REGULATION_OF_CYTOPLASMIC_TRANSPORT	417	0.729555	1.54332	0	0.02111	0.331	1739
KEGG_FOCAL_ADHESION	179	0.786228	1.54203	0	0.0208784	0.355	1409
GO_CYTOPLASMIC_VESICLE_PART	480	0.729039	1.54798	0	0.0172173	0.266	1696
GO_REGULATION_OF_SMOOTH_MUSCLE_CELL_PROLIFERATION	94	0.847155	1.55066	0	0.0160481	0.236	1239
GO_PROTEINACEOUS_EXTRACELLULAR_MATRIX	257	0.776951	1.55516	0	0.0135807	0.196	1225
GO_WOUND_HEALING	374	0.7553	1.55762	0	0.0129236	0.177	1738
GO_CELLULAR_RESPONSE_TO_LIPID	374	0.751383	1.55999	0	0.0118855	0.156	1878
GO_HISTONE_UBIQUITINATION	33	-0.945604	-1.73908	0	0.00996587	0.079	9
GO_SOMATIC_DIVERSIFICATION_OF_IMMUNE_RECEPTORS	40	-0.952058	-1.74463	0	0.00883131	0.058	174
GO_SOMATIC_CELL_DNA_RECOMBINATION	32	-0.959776	-1.73778	0	0.00864986	0.08	174
GO_REPRODUCTIVE_SYSTEM_DEVELOPMENT	307	0.769959	1.56825	0	0.00850665	0.099	1372
GO_REGULATION_OF_EPITHELIAL_CELL_PROLIFERATION	234	0.797292	1.56753	0	0.00836597	0.104	1544
GO_CELLULAR_RESPONSE_TO_ACID_CHEMICAL	140	0.821119	1.57288	0	0.00809974	0.073	1878
GO_CHEMOKINE_RECEPTOR_BINDING	39	0.927344	1.57217	0	0.00776219	0.077	445
GO_RESPONSE_TO_WOUNDING	447	0.748604	1.57099	0	0.00766484	0.082	1738
GO_DEVELOPMENTAL_PROCESS_INVOLVED_IN_REPRODUCTION	440	0.741868	1.57406	0	0.00766141	0.062	1598
GO_HEMOSTASIS	251	0.786207	1.57595	0	0.00684413	0.05	1568
KEGG_PRIMARY_IMMUNODEFICIENCY	34	-0.96413	-1.75326	0	0.00638729	0.034	270
GO_POSITIVE_REGULATION_OF_LOCOMOTION	350	0.76095	1.58034	0	0.00531436	0.034	1691
GO_EXTRACELLULAR_MATRIX	312	0.769837	1.58531	0	0.00474888	0.026	1225
GO_RHYTHMIC_PROCESS	232	0.797815	1.58968	0	0.00437615	0.016	1594
GO_RESPONSE_TO_PURINE_CONTAINING_COMPOUND	133	0.831931	1.58855	0	0.00394104	0.018	1745
GO_IMMUNOGLOBULIN_PRODUCTION	41	-0.951377	-1.77084	0	0.00226524	0.009	41
GO_ANGIOGENESIS	251	0.801643	1.61158	0	0.000736123	0.002	1647
GO_DNA_RECOMBINATION	188	-0.849343	-1.79563	0	0.000374905	0.001	395
GO_HISTONE_BINDING	145	-0.902507	-1.82575	0	0	0	127
GO_BLOOD_VESSEL_MORPHOGENESIS	306	0.806156	1.65518	0	0	0	1479
GO_VASCULATURE_DEVELOPMENT	396	0.786153	1.64902	0	0	0	1647
